# Supplementary material for: Influenza virus differentially activates mTORC1 and mTORC2 signaling to maximize late stage replication
Source: PLoS Pathog. 2017 Sep 27;13(9):e1006635. doi: 10.1371/journal.ppat.1006635 (PMC5617226; doi:10.1371/journal.ppat.1006635)
Supplement: S1 Table — The table indicates protein names and IDs, position(s) of amino acid (aa) phosphorylation, and the ratio of phosphopeptide reads (> and < 1.5 fold or more) in Torin1-treated vs. DMSO-treated cells. (XLSX) [file ppat.1006635.s007.xlsx]

## Sheet: Sheet1
S1 Table. mTORC1-dependent phosphorylation on proteins identified in mock-infected Rictor-/- MEFs in the absence or presence of Torin1
Protein	Protein ID	aa Position	Ratio of (Mock Rictor-/- + Torin) vs (Mock Rictor-/- + DMSO)
Gys1	Q9Z1E4	653	-5.1653
Gys1	Q9Z1E4	657	-5.1653
Pdcd4	Q61823	457	-4.13495
Myc | Mycn	P01108	62	-3.55212
Eif4g1	Q6NZJ6	1189	-2.71947
Dnm1	P39053	777	-2.44584
Dnm1	P39053	778	-2.33816
Lmna	P48678	424	-2.27004
Bclaf1	Q8K019	256	-2.20112
Dclk1	Q9JLM8	334	-2.18034
Marcks	P26645	163	-2.07751
U2surp	Q6NV83	932	-2.06909
Dnm1	P39053	774	-2.0438
Wdr26	Q8C6G8	101	-1.97277
Znf521	Q6KAS7	605	-1.94418
Srrm2	Q8BTI8	886	-1.94105
Cast	P51125	444	-1.90729
Fbxw8	Q8BIA4	86	-1.88368
Hsp90ab1	P11499	452	-1.87421
Arhgef7	Q9ES28	673	-1.81087
Upf1	Q9EPU0	1102	-1.77523
Plec	Q9QXS1	2586	-1.76267
Pdcd11	Q6NS46	1468	-1.72514
Tmem184b	Q8BG09	403	-1.72266
Pea15	Q62048	116	-1.71561
Vps4a	Q8VEJ9	97	-1.71415
Sgol2	Q7TSY8	26	-1.71349
Uck2	Q99PM9	254	-1.70419
Sik1	Q60670	437	-1.66808
Stat5a	P42230	779	-1.66774
Ncor2	Q9WU42	67	-1.65764
Tmem184b	Q8BG09	402	-1.63971
Relb	Q04863	552	-1.6369
Gigyf2	Q6Y7W8	237	-1.63612
Set	Q9EQU5	30	-1.62014
Dnm1	P39053	776	-1.61677
Carhsp1	Q9CR86	33	-1.6055
Ulk1	O70405	622	-1.60444
Nfatc4	Q8K120	334	-1.59474
Rpap3	Q9D706	429	-1.59409
Irs2	P81122	362	-1.58527
Mon1a	Q6PDG8	31	-1.58235
Prkra	Q9WTX2	18	-1.57018
Kat7	Q5SVQ0	59	-1.55992
Srrm2	Q8BTI8	248	-1.55672
Casp8	O89110	188	-1.5478
Slc35c2	Q8VCX2	335	-1.54387
Ncor2	Q9WU42	938	-1.53776
Arhgap5	P97393	862	-1.5238
Dock5	B2RY04	1832	-1.51891
Cgn	P59242	147	-1.51486
Ppfibp1	Q8C8U0	500	-1.51376
Tsc2	Q61037	1805	-1.50785
Ncoa2	Q61026	736	-1.50352
Rassf1	Q99MK9	202	-1.50243
Rassf1	Q99MK9	203	-1.50243
Yap1	P46938	94	-1.50203
Dnajc2	P54103	183	-1.50202
The table indicates protein names and IDs, position(s) of amino acid (aa) phosphorylation, and the ratio of phosphopeptide reads (> and < 1.5 fold or more) in Torin1-treated vs. DMSO-treated cells.
