# Supplementary material for: Influenza virus differentially activates mTORC1 and mTORC2 signaling to maximize late stage replication
Source: PLoS Pathog. 2017 Sep 27;13(9):e1006635. doi: 10.1371/journal.ppat.1006635 (PMC5617226; doi:10.1371/journal.ppat.1006635)
Supplement: S2 Table — (XLSX) [file ppat.1006635.s008.xlsx]

## Sheet: Sheet1
S2 Table. Raw data from the proteomics studies described in the LC-MS/MS analysis section in Methods
Protein ID	Protein	Gene Symbol	AA position modified	Modified sequence	Rictor-/- mock DMSO	Rictor-/- WSN DMSO	Rictor-/- mock Torin	Rictor-/- WSN Torin
Q80W47	WD repeat domain phosphoinositide-interacting protein 2	Wipi2	395	_GAYVPSS(ph)PTR_	1171.3	1569.2	1207.5	1834.8
Q8BRV5	Uncharacterized protein KIAA1671	Kiaa1671	205	_RDES(ph)DEEPPR_	4235.5	4685.2	4016.1	3361.5
Q6P9R1	ATP-dependent RNA helicase DDX51	Ddx51	77	_VS(ph)GSATPNSEAPR_	5581.9	5458.2	5700.1	3919.4
P39688	Tyrosine-protein kinase Fyn	Fyn	21	_DGS(ph)LNQSSGYR_	4317.5	3559	3682.8	3487
P62484	Abl interactor 2	Abi2	218	_NMAPS(ph)QQSPVR_	1992.6	2233.6	2491.6	2167.2
P42859	Huntingtin	Htt	620	_QPS(ph)DSSIDK_	2775.7	4717.9	3394.5	4524
P63330	Serine/threonine-protein phosphatase 2A catalytic subunit alpha isoform;Serine/threonine-protein phosphatase 2A catalytic subunit beta isoform	Ppp2ca;Ppp2cb	304	_RT(ph)PDYFL_	1532.1	1324.1	1727.3	1716.2
Q9Z138	Tyrosine-protein kinase transmembrane receptor ROR2	Ror2	576	_SPHSDVGS(ph)TDDDR_	4027.8	4955.1	3728.9	4572.8
Q6P5H2	Nestin	Nes	1860	_FTLSGVDGDSWS(ph)S(ph)GED_	1397.6	1458.4	1812.6	2448.6
Q6P5H2	Nestin	Nes	1861	_FTLSGVDGDSWS(ph)S(ph)GED_	1397.6	1458.4	1812.6	2448.6
Q6P5H2	Nestin	Nes	731	_QESLKS(ph)PEEEDQQAFR_	7203.4	6336.7	7657	6493.2
Q6P9P6	Kinesin-like protein KIF11	Kif11	922	_LDIPT(ph)GM(ox)TPER_	5760.5	4954.4	7794.1	5961.3
Q7TPV4	Myb-binding protein 1A	Mybbp1a	1160	_DIPS(ph)DTQSPVSTK_	8332.2	8469.6	9793.6	10096
Q7TPV4	Myb-binding protein 1A	Mybbp1a	1323	_S(ph)PSLLQSGVK_	5080.5	4883.7	6134.5	5464.2
Q7TPV4	Myb-binding protein 1A	Mybbp1a	1190	_SEGT(ph)TPEK_	2802.2	1870.9	3365.4	3106.7
Q5S006	Leucine-rich repeat serine/threonine-protein kinase 2	Lrrk2	908	_S(ph)NSISVGEVYR_	14910	14240	20234	15128
Q99104	Unconventional myosin-Va	Myo5a	1650	_TSS(ph)IADEGTYTLDSILR_	5429.2	6485.6	5338.4	6827
Q8BRT1	CLIP-associating protein 2	Clasp2	461	_MVSQS(ph)QPGS(ph)R_	9510.7	8433.3	10669	10471
Q8BRT1	CLIP-associating protein 2	Clasp2	465	_MVSQS(ph)QPGS(ph)R_	5283.2	4287.8	6554.2	6040.1
Q8BRT1	CLIP-associating protein 2	Clasp2	376	_SRS(ph)DIDVNAAAGAK_	7962.3	7269.3	7562.9	7635.9
Q7TPW1	Nexilin	Nexn	296	_TVS(ph)QESLTPGK_	10677	8372.7	11185	10841
Q64010	Adapter molecule crk	Crk	41	_DSS(ph)TSPGDYVLSVSENSR_	7868.7	8756	10151	10834
Q64012	RNA-binding protein Raly	Raly	135	_LS(ph)PVPVPR_	11743	13178	12800	14318
Q64012	RNA-binding protein Raly	Raly	270	_LPAPQEDT(ph)AS(ph)EAGT(ph)PQGEVQTR_	33470	32331	35666	41851
Q64012	RNA-binding protein Raly	Raly	268	_LPAPQEDT(ph)AS(ph)EAGT(ph)PQGEVQTR_	14863	13984	15009	15907
Q91X43	SH3 domain-containing protein 19	Sh3d19	368	_SSS(ph)DM(ox)DLQK_	3553.6	3454.7	3301.3	2728.2
Q8K2Y9	Malcavernin	Ccm2	393	_GIITDS(ph)FGR_	2750.7	2405.9	3388	3410
B2RRE7	OTU domain-containing protein 4	Otud4	1016	_EES(ph)S(ph)EDENEVSNILR_	6610.7	5903.5	6212.5	5879.1
B2RRE7	OTU domain-containing protein 4	Otud4	1017	_EES(ph)S(ph)EDENEVSNILR_	6610.7	5903.5	6212.5	5879.1
Q3U1J1	TCF3 fusion partner homolog	Tfpt	255	_LLPYPTLAS(ph)PPFD_	5474.5	4979.7	5783.4	4787.3
Q9D168	Integrator complex subunit 12	Ints12	126	_S(ph)SPITVQTSK_	6350.5	5679.1	6358.9	6188.1
Q6GYP7	Ral GTPase-activating protein subunit alpha-1	Ralgapa1	796	_SSS(ph)TSDILEPFTVER_	4547.9	4541.8	4132.9	4108.8
Q8CIE6	Coatomer subunit alpha;Xenin;Proxenin	Copa	173	_NLS(ph)PGAVESDVR_	3667	3492.8	4675.2	4214.4
Q6Y7W8	PERQ amino acid-rich with GYF domain-containing protein 2	Gigyf2	385	_PGTPS(ph)DHQPQEATQFER_	6601.3	4654.6	6417.8	4746.8
Q6Y7W8	PERQ amino acid-rich with GYF domain-containing protein 2	Gigyf2	237	_WRPHS(ph)PDGPR_	2190.5	1500.9	1450.4	1644.8
Q8JZQ9	Eukaryotic translation initiation factor 3 subunit B	Eif3b	88	_S(ph)PSQEPSAPGK_	1498.7	988.8	1465.3	1456.8
Q8JZP9	GAS2-like protein 1	Gas2l1	482	_ALS(ph)PAAPR_	3821.9	3250.5	4685.9	3251
Q9D0R2	Threonine--tRNA ligase, cytoplasmic	Tars	8	_ASS(ph)PSGK_	3388.2	3375.7	4258.5	4419.5
Q9CWY8	Ribonuclease H2 subunit A	Rnaseh2a	300	_GLEAASS(ph)L_	1524.5	1295.4	1400.8	1907.9
Q9D8Y8	Inhibitor of growth protein 5	Ing5	118	_MDGS(ph)DFESTGAR_	7569.9	6477.5	8696.7	8294.5
Q8CHW4	Translation initiation factor eIF-2B subunit epsilon	Eif2b5	540	_AGS(ph)PQLDDIR_	6251.9	4724.9	6788.9	7541.3
Q9D8Y0	EF-hand domain-containing protein D2	Efhd2	74	_ADLNQGIGEPQS(ph)PSR_	4458.3	4179.3	4803.4	5132.4
Q62245	Son of sevenless homolog 1	Sos1	1082	_IPESETESTASAPNS(ph)PR_	2607.8	2534.1	2585.1	2597.8
Q6P5B0	RRP12-like protein	Rrp12	1081	_GDSIEEILADS(ph)EDEDEEEER_	17742	16505	20052	22933
Q9QY36	N-alpha-acetyltransferase 10	Naa10	205	_GLAAEDS(ph)GGDSK_	3548.3	3461.8	3827.1	3217.4
Q8C7V3	U3 small nucleolar RNA-associated protein 15 homolog	Utp15	517	_TES(ph)PTQPSDTDK_	6335.7	6392.4	7376.6	6741.5
Q9CT10	Ran-binding protein 3	Ranbp3	146	_S(ph)PSESAEETHTLEEK_	21099	18546	22670	21753
Q9CT10	Ran-binding protein 3	Ranbp3	58	_TSS(ph)LTHSEEK_	2130.6	4523.1	2114.3	6341.6
Q91WM3	U3 small nucleolar RNA-interacting protein 2	Rrp9	470	_LPVS(ph)PVAGS_	5592.4	6097.8	6081.3	6630.6
Q14AX6	Cyclin-dependent kinase 12	Cdk12	331	_S(ph)SS(ph)PFLSK_	4858.9	3858.3	4189.4	3722.9
Q14AX6	Cyclin-dependent kinase 12	Cdk12	333	_S(ph)SS(ph)PFLSK_	3574.8	3014.2	2999.3	2689.5
Q9QXS1	Plectin	Plec	4620	_GYYS(ph)PYSVSGSGSTAGSR_	111990	96752	94129	87728
Q9QXS1	Plectin	Plec	4625	_GYYS(ph)PYSVS(ph)GSGSTAGSR_	7466.1	6536.8	8159.2	6081.4
Q9QXS1	Plectin	Plec	4629	_GYYS(ph)PYSVSGSGS(ph)TAGSR_	29612	24490	33510	25856
Q9QXS1	Plectin	Plec	4633	_GYYS(ph)PYSVSGSGSTAGS(ph)R_	11559	9532.3	14666	10010
Q9QXS1	Plectin	Plec	728	_NDESQLS(ph)PATR_	2351.6	2119.4	2697.8	2311.2
Q9QXS1	Plectin	Plec	1729	_RAS(ph)FAEK_	6034	6627.7	6313.2	8074.9
Q9QXS1	Plectin	Plec	4391	_S(ph)SSVGS(ph)SSSYPISSAGPR_	13757	11659	15059	16130
Q9QXS1	Plectin	Plec	4392	_SS(ph)S(ph)VGSSSSYPISSAGPR_	14868	13368	15535	17234
Q9QXS1	Plectin	Plec	4393	_SSS(ph)VGSSSSYPISSAGPR_	80193	82296	86586	103080
Q9QXS1	Plectin	Plec	4396	_SSS(ph)VGS(ph)SSSYPISSAGPR_	36416	31176	39651	44141
Q9QXS1	Plectin	Plec	4630	_GYYSPYSVSGSGST(ph)AGSR_	10275	8059.9	8025.1	11258
Q9QXS1	Plectin	Plec	4037	_QIT(ph)VEELVR_	43105	35274	44058	41087
Q9QXS6	Drebrin	Dbn1	142	_LSS(ph)PVLHR_	8596.5	8457.3	9566.1	10105
Q9QXS6	Drebrin	Dbn1	385	_S(ph)PSDSSTASTPIAEQIER_	19466	16911	25001	23139
O55028	[3-methyl-2-oxobutanoate dehydrogenase [lipoamide]] kinase, mitochondrial	Bckdk	31	_S(ph)TSATDTHHVELAR_	8453.7	7126	7521.8	6456.2
Q3TKT4	Transcription activator BRG1	Smarca4	695	_IPDPDS(ph)DDVSEVDAR_	5226.5	5066.1	5573.9	4954.5
Q9R1C7	Pre-mRNA-processing factor 40 homolog A	Prpf40a	881	_SDS(ph)PES(ph)DTER_	4780.8	5573.1	5152.2	5993.2
Q9R1C7	Pre-mRNA-processing factor 40 homolog A	Prpf40a	884	_SDS(ph)PES(ph)DTER_	15561	13925	15457	14671
Q99NB9	Splicing factor 3B subunit 1	Sf3b1	129	_TMIIS(ph)PER_	6322.8	5729.7	7287.5	6895.6
Q99NB9	Splicing factor 3B subunit 1	Sf3b1	244	_GSET(ph)PGATPGSK_	5149.4	3766.9	4286.2	4553.9
P02340	Cellular tumor antigen p53	Tp53	386	_KVGPDS(ph)D_	3664.9	3371.6	4333.8	3578.9
Q8CI51	PDZ and LIM domain protein 5	Pdlim5	228	_RGS(ph)QGDIK_	3730.6	2493.3	3792.4	3914.1
Q8K327	Chromosome alignment-maintaining phosphoprotein 1	Champ1	405	_AVPPVS(ph)PELR_	6201.7	5798.3	6351.7	6686.4
Q8K327	Chromosome alignment-maintaining phosphoprotein 1	Champ1	617	_DSQENS(ph)DAELSSSEYIR_	8854.2	8713.6	8700.9	9522.2
Q8K327	Chromosome alignment-maintaining phosphoprotein 1	Champ1	416	_RPGPPLS(ph)PEIR_	7024.5	7085	7430.8	6083.9
Q7TPM9	Myotubularin-related protein 10	Mtmr10	763	_IWLS(ph)TETLANED_	1225.2	1401.1	2289.3	3213.8
Q9JKP8	Chromatin accessibility complex protein 1	Chrac1	122	_REEEEDNEDDGS(ph)DLGEALA_	5475.1	4585.3	5165.1	5179.1
O35841	Apoptosis inhibitor 5	Api5	464	_TSEDTSSGS(ph)PPK_	7333.1	7084.4	9649.8	9951.9
A2AIV2	Protein virilizer homolog	Kiaa1429	1578	_SFLSEPSS(ph)PGR_	3512.6	3304.5	3741.9	3523.1
P70452	Syntaxin-4	Stx4	15	_QGDNIS(ph)DDEDEVR_	3730.9	3685.6	4025.2	3830.9
P16546	Spectrin alpha chain, non-erythrocytic 1	Sptan1	1217	_S(ph)LQQLAEER_	2906.6	2892.9	3515.8	4073.1
P70459	ETS domain-containing transcription factor ERF	Erf	529	_GDVGPGESGGPLT(ph)PR_	4187.5	5344.9	4790.1	6444.7
Q9QY06	Unconventional myosin-IXb	Myo9b	1106	_SPDGM(ox)S(ph)PK_	2447.8	2046.1	1990.4	1811.5
Q9QY06	Unconventional myosin-IXb	Myo9b	1317	_ATGAALT(ph)PTEER_	3670.6	4490.6	3571.3	5969.7
Q7TPR4	Alpha-actinin-4;Alpha-actinin-1;Alpha-actinin-2;Alpha-actinin-3	Actn4;Actn1;Actn2;Actn3	140	_FAIQDIS(ph)VEETSAK_	37617	34016	46046	41687
Q8CHY6	Transcriptional repressor p66 alpha	Gatad2a	103	_RPPS(ph)PDVIVLS(ph)DSEQPS(ph)SPR_	10441	9909.3	11603	9855.9
Q8CHY6	Transcriptional repressor p66 alpha	Gatad2a	109	_RPPS(ph)PDVIVLS(ph)DSEQPS(ph)SPR_	15229	13422	15946	14281
Q9WV92	Band 4.1-like protein 3	Epb41l3	725	_DEVDAAEST(ph)PTDR_	5059.5	4902.5	5156.4	5538.1
Q62261	Spectrin beta chain, non-erythrocytic 1	Sptbn1	2164	_ESS(ph)PVPS(ph)PTLDR_	3102.1	2854.4	2910	3174.4
Q62261	Spectrin beta chain, non-erythrocytic 1	Sptbn1	2168	_T(ph)SSKESS(ph)PVPS(ph)PTLDR_	3102.1	2854.4	2910	3174.4
Q62261	Spectrin beta chain, non-erythrocytic 1	Sptbn1	2102	_RPPS(ph)PDPNTK_	5964.1	5555.1	5263.5	5469.6
Q62261	Spectrin beta chain, non-erythrocytic 1	Sptbn1	2158	_T(ph)SSKESS(ph)PVPS(ph)PTLDR_	3102.1	2854.4	2910	3174.4
Q924H7	WW domain-containing adapter protein with coiled-coil	Wac	511	_QQSHDPVS(ph)PR_	4842.8	4562.2	4685.7	4023.1
Q6P9L6	Kinesin-like protein KIF15	Kif15	568	_GLQGFS(ph)PK_	5378.6	5682	8035.2	8008.1
O09106	Histone deacetylase 1	Hdac1	421	_IACEEEFS(ph)DS(ph)DEEGEGGR_	8827.1	6257.3	7273.3	8356.3
O09106	Histone deacetylase 1	Hdac1	423	_IACEEEFS(ph)DS(ph)DEEGEGGR_	8827.1	6257.3	7273.3	8356.3
P56183	Ribosomal RNA processing protein 1 homolog A	Rrp1	434	_EAGS(ph)EAESSSADPGPGR_	1800.3	2147.8	1851.1	3717
Q8CI95	Oxysterol-binding protein-related protein 11	Osbpl11	186	_SFSLASSGNS(ph)PISQR_	30730	31531	31993	27795
P81122	Insulin receptor substrate 2	Irs2	362	_TAS(ph)EGDGGAAGGAGTAGGR_	1261.2	1962.2	861.87	1249.7
Q8R3B7	Bromodomain-containing protein 8	Brd8	617	_SQDS(ph)DEEPR_	1995.6	1949.3	2160.1	2119.2
Q3UJU9	Regulator of microtubule dynamics protein 3	Rmdn3	46	_SHS(ph)LPNSLDYAQASER_	10164	8803.1	10239	11016
P59222	Scavenger receptor class F member 2	Scarf2	638	_NEAGGLSLS(ph)PS(ph)PER_	9691.1	8430.7	12574	9788.5
P59222	Scavenger receptor class F member 2	Scarf2	640	_NEAGGLSLS(ph)PS(ph)PER_	9691.1	8430.7	12574	9788.5
Q8VI84	Nucleolar complex protein 3 homolog	Noc3l	326	_S(ph)NVVSLK_	1336.8	1555.6	1515	1495.6
G3XA57		Rab11fip2	277	_TLS(ph)FDTSK_	11452	10804	12294	12250
A2AJT4	Arginine/serine-rich protein PNISR	Pnisr	211	_S(ph)PIALPVK_	13380	13058	16241	13351
P20152	Vimentin	Vim	459	_DGQVINETS(ph)QHHDDLE_	5718.7	4484.5	7762.9	5596.4
P20152	Vimentin	Vim	205	_EEAESTLQS(ph)FR_	11017	11610	11343	13136
P20152	Vimentin	Vim	73	_SS(ph)VPGVR_	1420.4	1867.2	2043.5	2238.6
P20152	Vimentin	Vim	214	_QDVDNAS(ph)LAR_	2775.1	2487.9	4480	3993.2
P20152	Vimentin	Vim	54	_SLYS(ph)SSPGGAYVTR_	7513.8	7187.9	10967	10526
P20152	Vimentin	Vim	55	_SLYSS(ph)SPGGAYVTR_	8684	9119	14365	11735
P20152	Vimentin	Vim	56	_SLYSSS(ph)PGGAYVTR_	35350	35622	61360	52479
Q6ZPS6	Ankyrin repeat and IBR domain-containing protein 1	Ankib1	738	_GVAPADS(ph)PDAPR_	5251.7	5400.4	4868	4968
Q8BJU0	Small glutamine-rich tetratricopeptide repeat-containing protein alpha	Sgta	303	_S(ph)RTPS(ph)ASHEEQQE_	2030	3413	2297.9	3427.4
Q8BJU0	Small glutamine-rich tetratricopeptide repeat-containing protein alpha	Sgta	307	_TPS(ph)ASHEEQQE_	5251.8	9455.8	4947.3	10531
Q8BJU0	Small glutamine-rich tetratricopeptide repeat-containing protein alpha	Sgta	305	_T(ph)PSASHEEQQE_	7696.6	6457.7	14302	6846.4
E2JF22	Piezo-type mechanosensitive ion channel component 1	Piezo1	1646	_TAS(ph)ELLLDR_	10129	11373	13294	14153
Q6NZJ6	Eukaryotic translation initiation factor 4 gamma 1	Eif4g1	1211	_AAS(ph)LTEDR_	7818.5	6027	7599.7	9088.9
Q6NZJ6	Eukaryotic translation initiation factor 4 gamma 1	Eif4g1	1597	_EAEDEES(ph)DHN_	1533.4	1731.9	1911.9	1523.7
Q6NZJ6	Eukaryotic translation initiation factor 4 gamma 1	Eif4g1	1187	_S(ph)FSKEVEER_	7708	7827.5	8826.8	7650.4
Q6NZJ6	Eukaryotic translation initiation factor 4 gamma 1	Eif4g1	1189	_SFS(ph)KEVEER_	1481.9	2236.8	590.33	1024.5
Q04863	Transcription factor RelB	Relb	552	_EAAFGGGLLS(ph)PGPEAT_	2090	2023.3	1383.2	2113.8
O88448	Kinesin light chain 2	Klc2	575	_ASS(ph)LNFLNK_	7167.8	6769.8	6417.1	8518.4
Q7TQH0	Ataxin-2-like protein	Atxn2l	109	_GPPQS(ph)PVFEGVYNNSR_	18778	19288	20460	23657
Q7TQH0	Ataxin-2-like protein	Atxn2l	562	_LQPSSS(ph)PETGLDPFPSR_	17099	16254	17806	17917
Q5BLK4	Terminal uridylyltransferase 7	Zcchc6	705	_NTTEEVGS(ph)PAK_	1667.1	1862.3	2330.7	1767.4
Q60575	Kinesin-like protein KIF1B	Kif1b	1454	_MADTGS(ph)PGMQR_	7389.5	8002.9	9096.5	9709.2
Q60575	Kinesin-like protein KIF1B	Kif1b	1452	_M(ox)ADT(ph)GSPGM(ox)QR_	2944.4	3001.2	3179.3	3736.7
Q9Z1E4	Glycogen [starch] synthase, muscle	Gys1	653	_HSS(ph)PHQS(ph)EDEEEPR_	697.7	634.54	146.33	616.77
Q9Z1E4	Glycogen [starch] synthase, muscle	Gys1	657	_HSS(ph)PHQS(ph)EDEEEPR_	697.7	634.54	146.33	616.77
Q99K28	ADP-ribosylation factor GTPase-activating protein 2	Arfgap2	239	_VSNQS(ph)FTEIER_	6067.5	5507.2	7587.9	6049.9
Q8CIN4	Serine/threonine-protein kinase PAK 2;PAK-2p27;PAK-2p34	Pak2	141	_YLS(ph)FTPPEK_	14720	11997	15885	19741
Q6NZM9	Histone deacetylase 4;Histone deacetylase 9;Histone deacetylase 5	Hdac4;Hdac9;Hdac5	562	_QEPIES(ph)EEEEAEATR_	7857	11092	11389	10139
Q6NZM9	Histone deacetylase 4;Histone deacetylase 9;Histone deacetylase 5	Hdac4;Hdac9;Hdac5	245	_TAS(ph)EPNLK_	6629.7	5647.9	5473.1	4997.2
Q3THK3	General transcription factor IIF subunit 1	Gtf2f1	385	_GTS(ph)RPGT(ph)PSAEAASTSSTLR_	1350.1	2095.1	2190.8	1608.6
Q3THK3	General transcription factor IIF subunit 1	Gtf2f1	391	_GTS(ph)RPGT(ph)PSAEAASTSSTLR_	1350.1	2095.1	2190.8	1608.6
Q3THK3	General transcription factor IIF subunit 1	Gtf2f1	436	_S(ph)TPSSGDVQVTEDAVR_	5267.6	5682.7	7407.7	6957.9
Q8CJ53	Cdc42-interacting protein 4	Trip10	296	_VPS(ph)DS(ph)SLGTPDGRPELR_	17135	12089	14008	15855
Q6ZQ88	Lysine-specific histone demethylase 1A	Kdm1a	138	_EMDESLANLS(ph)EDEYYS(ph)EEER_	18006	18074	19059	21523
P58742	Aladin	Aaas	495	_FS(ph)PVLGR_	2392.5	2051.9	3067.6	2600.3
Q01320	DNA topoisomerase 2-alpha	Top2a	1521	_YLEES(ph)DDDDDLF_	5240.2	4547	7396.9	6614.9
Q64512	Tyrosine-protein phosphatase non-receptor type 13	Ptpn13	240	_S(ph)MGFLSIR_	4536.8	3739.2	4929.4	4654.2
Q99JX7	Nuclear RNA export factor 1	Nxf1	283	_LDDM(ox)S(ph)SIVQK_	4937.1	4156	4665.5	3488.7
Q99JX7	Nuclear RNA export factor 1	Nxf1	284	_LDDM(ox)S(ph)SIVQK_	4937.1	4156	4665.5	3488.7
Q64511	DNA topoisomerase 2-beta	Top2b	1600	_YFAES(ph)DEEEDVDFAMFN_	11782	11107	11188	10602
Q9R1X4	Protein timeless homolog	Timeless	1165	_QLLDS(ph)DEEEDDEGRR_	6576.9	5196	9060.2	8022
Q61458	Cyclin-H	Ccnh	315	_QEEEEWT(ph)DDDLVDSL_	3074	2674.4	4754.3	5070
Q6ZQ58	La-related protein 1	Larp1	81	_ESPRPPAAAEAPAGS(ph)DGEDGGR_	2961.5	3122.6	2616.4	2752.7
Q6ZQ58	La-related protein 1	Larp1	494	_ETES(ph)APGS(ph)PR_	4679.8	3633.9	4379.4	3845.4
Q6ZQ58	La-related protein 1	Larp1	498	_ETES(ph)APGS(ph)PR_	10044	9275.8	9216.7	9630.4
Q6ZQ58	La-related protein 1	Larp1	743	_S(ph)LPTTVPES(ph)PNYR_	27320	33436	21969	20761
Q6ZQ58	La-related protein 1	Larp1	751	_SLPTTVPES(ph)PNYR_	40275	43113	34566	35239
Q6ZQ58	La-related protein 1	Larp1	503	_AVT(ph)PVPTK_	6137.9	5769.2	8360.8	5809
P14733	Lamin-B1	Lmnb1	24	_ASAPATPLS(ph)PTR_	8077.1	7753.6	11053	9840.8
P14733	Lamin-B1	Lmnb1	392	_LKLS(ph)PS(ph)PSSR_	3166.5	2203.1	6417.1	3894.5
P14733	Lamin-B1	Lmnb1	394	_LSPS(ph)PSSR_	4411.8	3251.3	8337.4	5737.9
Q99K74	Mediator of RNA polymerase II transcription subunit 24	Med24	860	_LLS(ph)SSDDDANILSSPTDR_	8062.7	9952.6	7587.8	14170
Q99K74	Mediator of RNA polymerase II transcription subunit 24	Med24	870	_LLSSSDDDANILS(ph)SPTDR_	9355.4	7814	11110	7219.2
Q8VHX6	Filamin-C	Flnc	2234	_LGS(ph)FGSITR_	3809.1	6021.2	6536	9272
Q9R1Y5	Hypermethylated in cancer 1 protein	Hic1	733	_TIDRFSPT(ph)_	2982.4	2541.4	2621.4	2005.3
Q99K70	Ras-related GTP-binding protein C	Rragc	94	_MSPNETLFLES(ph)TNK_	1977.8	1623.3	1581.7	1816.5
Q3THK7	GMP synthase [glutamine-hydrolyzing]	Gmps	332	_TLNMTTS(ph)PEEK_	16088	16279	20245	17062
Q5SVQ0	Histone acetyltransferase KAT7	Kat7	59	_LSQSSQDSS(ph)PVR_	5468	3380.4	3797.4	2321
Q5SVQ0	Histone acetyltransferase KAT7	Kat7	90	_SQQQPTPVT(ph)PK_	1307.6	1154.7	1295.2	1672.8
Q8VDP3	Protein-methionine sulfoxide oxidase MICAL1	Mical1	777	_VS(ph)PVPSPSQPAR_	8087.7	8045	8543.1	7620.6
Q8VDP3	Protein-methionine sulfoxide oxidase MICAL1	Mical1	781	_VS(ph)PVPS(ph)PSQPAR_	4992.1	4920.6	4708.9	3890.8
Q8BX17	Gem-associated protein 5	Gemin5	1414	_APSQPPS(ph)PTEER_	2956	2506	2957.1	2768.8
O08784	Treacle protein	Tcof1	1216	_ASAVS(ph)PEK_	2230	2256	2902.2	1668.8
O08784	Treacle protein	Tcof1	1303	_DSAS(ph)PIQK_	3736.8	3395.8	4799.2	3280.1
Q8BG09	Transmembrane protein 184B	Tmem184b	388	_SHS(ph)LSGAR_	4146.3	4583.1	5397.4	5389.8
Q8BG09	Transmembrane protein 184B	Tmem184b	402	_TLLLS(ph)S(ph)DDEF_	1212.9	699.55	801.34	482
Q8BG09	Transmembrane protein 184B	Tmem184b	403	_TLLLS(ph)S(ph)DDEF_	2464.1	1756.7	1549.6	1095
Q8BG05	Heterogeneous nuclear ribonucleoprotein A3	Hnrnpa3	359	_SSGS(ph)PYGGGYGSGGGSGGYGSR_	27386	33023	35162	38001
Q5F2E8	Serine/threonine-protein kinase TAO1	Taok1	421	_ASDPQS(ph)PPQVSR_	4896.1	4701.4	4685.9	5595
Q5F2E7	Nuclear fragile X mental retardation-interacting protein 2	Nufip2	113	_SLS(ph)SDEATNPISR_	4281.6	4495.7	4527.4	4134.5
Q60980	Krueppel-like factor 3	Klf3	249	_RPLPVES(ph)PDTQR_	2302.6	1624.3	2132	2360.5
Q03147	Cyclin-dependent kinase 7	Cdk7	164	_SFGS(ph)PNR_	2039.3	2586.1	2333.7	2444.4
Q05D44	Eukaryotic translation initiation factor 5B	Eif5b	165	_DGS(ph)EEDEDNSK_	9562.2	5930	7752.9	7131.1
Q05D44	Eukaryotic translation initiation factor 5B	Eif5b	215	_SVPTVDS(ph)GNEDDDSSFK_	22511	20018	20952	21800
Q6NV83	U2 snRNP-associated SURP motif-containing protein	U2surp	930	_RHS(ph)T(ph)SPS(ph)PSR_	2139.1	2723.5	1590.9	2006.9
Q6NV83	U2 snRNP-associated SURP motif-containing protein	U2surp	934	_RHS(ph)T(ph)SPS(ph)PSR_	1005.4	1259.1	997.33	1048.7
Q6NV83	U2 snRNP-associated SURP motif-containing protein	U2surp	974	_SSHKDS(ph)PR_	2315.3	2312.7	1967.4	2431.2
Q6NV83	U2 snRNP-associated SURP motif-containing protein	U2surp	150	_DEHET(ph)DEKR_	5449.5	3964.2	5395.4	5694.3
Q6NV83	U2 snRNP-associated SURP motif-containing protein	U2surp	931	_RHS(ph)T(ph)SPS(ph)PSR_	1005.4	1259.1	997.33	1048.7
Q61846	Maternal embryonic leucine zipper kinase	Melk	521	_GTNVFGS(ph)LER_	3025.2	2458.2	4216	3513.6
O08715	A-kinase anchor protein 1, mitochondrial	Akap1	101	_RS(ph)ESSGNLPSVADTR_	11208	9269.5	10835	11100
Q03145	Ephrin type-A receptor 2	Epha2	898	_LPS(ph)TSGSEGVPFR_	4791.4	5778.9	5296.7	8778.7
Q9ER72	Cysteine--tRNA ligase, cytoplasmic	Cars	390	_ALQEGEGDLSIS(ph)ADR_	25060	24839	28047	26952
A6H619	PHD and RING finger domain-containing protein 1	Phrf1	1201	_EVS(ph)PAPATQGESR_	4291.9	4401.1	3939.1	4954.5
A6H619	PHD and RING finger domain-containing protein 1	Phrf1	867	_TISINS(ph)PK_	5190.2	5512	5530.3	5117.2
Q6ZPJ3	Ubiquitin-conjugating enzyme E2 O	Ube2o	82	_LIHGEDS(ph)DS(ph)EGDDDGR_	6503.9	6915.5	6361.6	5773.9
Q6ZPJ3	Ubiquitin-conjugating enzyme E2 O	Ube2o	84	_LIHGEDS(ph)DS(ph)EGDDDGR_	6503.9	6915.5	6361.6	5773.9
Q3TLH4	Protein PRRC2C	Prrc2c	1516	_SFS(ph)SQRPGVDR_	899.42	961.02	844.73	909.83
Q6PFR5	Transformer-2 protein homolog alpha	Tra2a	94	_S(ph)RS(ph)HS(ph)PMSNR_	1958.3	2058.3	2981.2	2890.4
Q6PFR5	Transformer-2 protein homolog alpha	Tra2a	96	_S(ph)RS(ph)HS(ph)PMSNR_	1958.3	2058.3	2981.2	2890.4
Q6PFR5	Transformer-2 protein homolog alpha	Tra2a	98	_S(ph)RS(ph)HS(ph)PMSNR_	1958.3	2058.3	2981.2	2890.4
Q6PFR5	Transformer-2 protein homolog alpha	Tra2a	82	_S(ph)RS(ph)YT(ph)PEYR_	8457.2	9435.4	9266.2	9014.1
Q6PFR5	Transformer-2 protein homolog alpha	Tra2a	84	_S(ph)YT(ph)PEYR_	8457.2	9435.4	9266.2	9014.1
Q6PFR5	Transformer-2 protein homolog alpha	Tra2a	86	_S(ph)YT(ph)PEYR_	8457.2	9435.4	9266.2	9014.1
Q9EQU5	Protein SET	Set	30	_SAS(ph)PGLPK_	7234.9	6535.2	4837.7	4939.9
Q64092	Transcription factor E3	Tfe3	564	_RS(ph)SFSM(ox)EEES_	2342	3572	2258.5	2186.6
Q8VDD5	Myosin-9	Myh9	1943	_GTGDCS(ph)DEEVDGK_	6919.5	6418.2	7167.7	8951.4
Q8C052	Microtubule-associated protein 1S;MAP1S heavy chain;MAP1S light chain	Map1s	462	_ANS(ph)QDSLASR_	1267.2	1064.4	1049.9	1435
Q8VDD9	PH-interacting protein	Phip	1783	_TAFYNEDDS(ph)EEEQR_	11460	12428	11574	11067
Q61823	Programmed cell death protein 4	Pdcd4	457	_FVS(ph)EGDGGR_	2171.7	3628.8	568.97	1847.9
Q61823	Programmed cell death protein 4	Pdcd4	94	_SGVAVPTS(ph)PK_	9211.1	8658.4	9727.5	9276.7
Q76N33	AMSH-like protease	Stambpl1	242	_SDGSNFANYS(ph)PPVNR_	18659	18762	21285	17136
O08736	Caspase-12	Casp12	319	_GIATADT(ph)DEER_	1978.1	2012.1	2018.6	1783.1
Q8R3N1	Nucleolar protein 14	Nop14	146	_HNDIVDS(ph)DS(ph)DTEDR_	11863	8707.4	11950	8987.3
Q8R3N1	Nucleolar protein 14	Nop14	148	_HNDIVDS(ph)DS(ph)DTEDR_	11863	8707.4	11950	8987.3
P28028	Serine/threonine-protein kinase B-raf	Braf	766	_SAS(ph)EPSLNR_	4303.6	4106.9	5465	5460.7
Q8JZZ7	Latrophilin-2	Lphn2	1458	_GNS(ph)DGYIIPINK_	1451.5	1220.2	1692.1	1486.6
Q61879	Myosin-10	Myh10	1975	_TSDVNDTQPPQS(ph)E_	2600.9	2096.6	2438.8	2779.5
Q02257	Junction plakoglobin	Jup	182	_ALMGS(ph)PQLVAAVVR_	784.63	695.95	1198	872.99
Q9Z0U1	Tight junction protein ZO-2	Tjp2	1136	_GSYGS(ph)DPEEEEYR_	5157.1	4797.8	5180.9	5985.3
Q9Z0U1	Tight junction protein ZO-2	Tjp2	947	_KS(ph)SPEPR_	1867.7	1910.3	1399.6	2161.8
Q6ZQ03	Formin-binding protein 4	Fnbp4	440	_ALEEGDGSVSGSS(ph)PR_	4557.5	4502.9	4375.6	4873.7
Q8VDJ3	Vigilin	Hdlbp	944	_ETDPGS(ph)PR_	464.96	720.59	527.82	748.15
P35601	Replication factor C subunit 1	Rfc1	365	_ESVS(ph)PEDSEK_	11661	9994.2	12177	10002
Q6NZE7	Protein FAM122B	Fam122b	119	_IDFTPVS(ph)PAPS(ph)PTR_	3782.2	3145.4	3530.1	2816.3
Q02248	Catenin beta-1	Ctnnb1	552	_RTS(ph)MGGTQQQFVEGVR_	11799	14429	15440	16838
Q02248	Catenin beta-1	Ctnnb1	191	_S(ph)PQMVSAIVR_	815.86	622.14	622.94	925.69
Q02248	Catenin beta-1	Ctnnb1	551	_T(ph)SMGGTQQQFVEGVR_	51211	31430	64821	48143
Q8CIL4	Uncharacterized protein C1orf131 homolog		67	_DSETIEDVAVEPLPLPGS(ph)PVR_	2082.9	2009.3	3067.9	2578.3
Q60520	Paired amphipathic helix protein Sin3a	Sin3a	1113	_YMSSDTTS(ph)PELR_	14487	15803	17360	15017
Q61850	Forkhead box protein C2	Foxc2	231	_VETLS(ph)PEGALQAS(ph)PR_	16888	13816	16643	13688
Q8R3S6	Exocyst complex component 1	Exoc1	470	_LTGS(ph)TSSLNK_	10578	8730.1	11580	10122
Q8R3S6	Exocyst complex component 1	Exoc1	473	_LTGSTSS(ph)LNK_	14950	14009	17024	15739
Q8R3S6	Exocyst complex component 1	Exoc1	471	_LTGST(ph)SS(ph)LNK_	8871.5	8710.4	9715.3	9204.3
P97496	SWI/SNF complex subunit SMARCC1	Smarcc1	309	_NEEPVRS(ph)PER_	4979.7	3528.7	4275.8	5297.8
Q8K3G5	Inactive serine/threonine-protein kinase VRK3	Vrk3	59	_DLNSSFETS(ph)PK_	4815.6	4859.7	4283	4350.8
Q05CL8	La-related protein 7	Larp7	256	_TAS(ph)EGS(ph)EAETPEAPK_	7994.7	7495.5	6550.9	6537.6
Q9Z191	Eyes absent homolog 4	Eya4	338	_NNPS(ph)PPPDSDLER_	4483.6	3725.1	5201.2	4762.1
Q6ZPL9	ATP-dependent RNA helicase DDX55	Ddx55	594	_TVQLTDLGVS(ph)DLEEDS_	10374	9277.2	11679	11919
P29533	Vascular cell adhesion protein 1	Vcam1	166	_QEFSS(ph)EEMTK_	14566	13482	25396	25353
P50136	2-oxoisovalerate dehydrogenase subunit alpha, mitochondrial	Bckdha	344	_S(ph)VDEVNYWDK_	6720.1	7128.8	8071.8	7998.6
P30999	Catenin delta-1	Ctnnd1	252	_APS(ph)RQDVYGPQPQVR_	16280	14355	19935	16149
P30999	Catenin delta-1	Ctnnd1	346	_GS(ph)LAS(ph)LDSLR_	18075	18235	20035	21016
P30999	Catenin delta-1	Ctnnd1	349	_GSLAS(ph)LDS(ph)LRK_	32748	29042	35572	37420
P30999	Catenin delta-1	Ctnnd1	352	_GSLAS(ph)LDS(ph)LRK_	13351	8698.5	16021	17473
P30999	Catenin delta-1	Ctnnd1	308	_T(ph)GTPSDPR_	859.23	786.79	1404.3	635.38
Q99MI1	ELKS/Rab6-interacting/CAST family member 1	Erc1	14	_VEPS(ph)SQSPGRS(ph)PR_	3170.3	2327.7	4063.4	1759.5
Q99MI1	ELKS/Rab6-interacting/CAST family member 1	Erc1	17	_VEPSSQS(ph)PGR_	1446.8	1089	1351.6	1016.9
Q99MI1	ELKS/Rab6-interacting/CAST family member 1	Erc1	21	_VEPS(ph)SQSPGRS(ph)PR_	3170.3	2327.7	4063.4	1759.5
Q8K1Y2	Serine/threonine-protein kinase D1;Serine/threonine-protein kinase D3	Prkd1;Prkd3	391	_TIS(ph)PSTS(ph)NNIPLMR_	18511	17814	18653	16954
G5E870	E3 ubiquitin-protein ligase TRIP12	Trip12	312	_SES(ph)PPAELPSLR_	3259.1	2851.4	2946.6	2673.2
Q62188	Dihydropyrimidinase-related protein 3	Dpysl3	522	_GS(ph)PTRPNPPVR_	11592	11993	11293	12463
Q80YV2	Nuclear-interacting partner of ALK	Zc3hc1	394	_SM(ox)GTGDSAGVEVPSS(ph)PLR_	31971	33377	37032	40312
Q80YV2	Nuclear-interacting partner of ALK	Zc3hc1	24	_S(ph)PEGTPQK_	2168.9	2054.7	3162.5	2702.2
Q8BVA4	Leiomodin-1	Lmod1	85	_EM(ox)S(ph)VDESK_	13213	13293	17349	20356
Q5FWK3	Rho GTPase-activating protein 1	Arhgap1	51	_SSS(ph)PEPVTHLK_	2593.7	2927.3	3458.1	4848.1
Q505G8	Zinc finger protein 827	Znf827	757	_TTTS(ph)PFFSEDTFR_	21135	17492	20671	17798
A2A690	Protein TANC2	Tanc2	1534	_EYPS(ph)PPPS(ph)PLR_	7910.3	6687.2	8148.8	7087
A2A690	Protein TANC2	Tanc2	1538	_EYPS(ph)PPPS(ph)PLR_	7910.3	6687.2	8148.8	7087
P21619	Lamin-B2	Lmnb2	427	_RLETEDTSGS(ph)PSR_	6408.1	6213.4	7599.7	7480.4
P26041	Moesin	Msn	576	_IDEFES(ph)M(ox)_	6787.4	7097.3	8521.2	10118
O70310	Glycylpeptide N-tetradecanoyltransferase 1	Nmt1	47	_SGLS(ph)PANDTGAK_	5000.4	4200.5	6003.3	5817.6
F8VPU2	FERM, RhoGEF and pleckstrin domain-containing protein 1	Farp1	892	_SPDEATAADQES(ph)EDDLSASR_	29626	29642	36898	36047
F8VPU2	FERM, RhoGEF and pleckstrin domain-containing protein 1	Farp1	24	_LGAPENSGIST(ph)LER_	4229	3703.9	5255	4480.9
O70318	Band 4.1-like protein 2	Epb41l2	86	_S(ph)YNLVVAK_	7296.9	6418.6	6374	6531.4
Q6IMP4	Pannexin-2	Panx2	369	_LDFIT(ph)NESDLM(ox)YDNVVR_	4444.5	5466.3	3560.9	3621.2
P26039	Talin-1	Tln1	1641	_TVS(ph)DSIK_	5212.4	3823.6	6942.4	5607.6
O70302	Cell death activator CIDE-A	Cidea	97	_DNT(ph)HFM(ox)ILEK_	7207.8	7583.6	7705.8	8521
Q6QI06	Rapamycin-insensitive companion of mTOR	Rictor	21	_NDS(ph)GEENVPLDLTR_	4466.8	4636	5467	4097.7
O70306	T-box transcription factor TBX15;T-box transcription factor TBX18	Tbx15;Tbx18	531	_LAAS(ph)PEK_	5965.7	5552.7	8009.9	6805.6
P40336	Vacuolar protein sorting-associated protein 26A	Vps26a	318	_FESPDS(ph)QASAEQPEM(ox)_	3469.7	4007.3	4513.1	4150.7
Q3UVG3	Protein FAM91A1	Fam91a1	671	_KLS(ph)EAS(ph)DER_	8345.9	7357.9	7983.7	9269.5
Q3UVG3	Protein FAM91A1	Fam91a1	674	_KLS(ph)EAS(ph)DER_	4653.9	3112.8	3852.7	4238.4
Q9CS00	Cactin	Cactin	80	_RS(ph)DS(ph)EGEQR_	944.69	1121.8	1068.2	972.36
Q9CS00	Cactin	Cactin	82	_RS(ph)DS(ph)EGEQR_	944.69	1121.8	1068.2	972.36
Q923D5	WW domain-binding protein 11	Wbp11	237	_DEDM(ox)LYS(ph)PELAQR_	16120	15775	17826	16244
Q8BMC4	Nucleolar protein 9	Nop9	631	_ALS(ph)SILED_	809.92	947.89	980.55	1450.5
A2AG58	Uncharacterized protein CXorf23 homolog		205	_VQEESYPQS(ph)PR_	3784.7	2855.6	3295.6	2703.5
O55131	Septin-7	Sept7	333	_S(ph)PLAQMEEER_	5159.8	4917.5	5484.6	5768.5
P62996	Transformer-2 protein homolog beta	Tra2b	95	_HS(ph)HS(ph)HS(ph)PMSTR_	19523	24210	21184	19990
P62996	Transformer-2 protein homolog beta	Tra2b	97	_HS(ph)HS(ph)HS(ph)PMSTR_	19839	23329	22719	22768
P62996	Transformer-2 protein homolog beta	Tra2b	99	_HS(ph)HS(ph)HS(ph)PMSTR_	41197	46254	40538	38735
P62996	Transformer-2 protein homolog beta	Tra2b	102	_RHS(ph)HS(ph)HSPMS(ph)TR_	320.22	699.64	776.38	731.26
P62996	Transformer-2 protein homolog beta	Tra2b	264	_S(ph)PS(ph)PYYSR_	34779	33620	36806	33816
P62996	Transformer-2 protein homolog beta	Tra2b	266	_S(ph)PS(ph)PYYSR_	41947	38493	43118	40943
P62996	Transformer-2 protein homolog beta	Tra2b	22	_SGS(ph)AHGSGK_	4150.8	3867.5	4644.8	3678.8
Q91VK1	Basic leucine zipper and W2 domain-containing protein 2	Bzw2	419	_FVEWLQNAEEES(ph)ESEGEES(ph)_	3742.2	3000.7	5887.5	8940.8
Q62130	Tyrosine-protein phosphatase non-receptor type 14	Ptpn14	593	_YVSGS(ph)S(ph)PDLVTR_	7837.9	7131.1	8130.3	7532.1
Q62136	Tyrosine-protein phosphatase non-receptor type 21	Ptpn21	577	_PANS(ph)TPDLSR_	10194	9413.4	12837	10018
Q3UMU9	Hepatoma-derived growth factor-related protein 2	Hdgfrp2	640	_DNS(ph)DPAKPGNER_	3989.6	1099.9	5396.6	5600.3
Q3UMU9	Hepatoma-derived growth factor-related protein 2	Hdgfrp2	628	_GGS(ph)S(ph)EELHDS(ph)PR_	5494.1	5639.1	6162.6	5618.3
Q3UMU9	Hepatoma-derived growth factor-related protein 2	Hdgfrp2	629	_GGS(ph)S(ph)EELHDS(ph)PR_	2929.3	3307.8	3355.1	3403.2
Q3UMU9	Hepatoma-derived growth factor-related protein 2	Hdgfrp2	635	_GGS(ph)S(ph)EELHDS(ph)PR_	11566	11737	11766	11723
Q3UMU9	Hepatoma-derived growth factor-related protein 2	Hdgfrp2	366	_GGS(ph)S(ph)GEELEDEEPVK_	9315.8	9610.3	12572	14263
Q3UMU9	Hepatoma-derived growth factor-related protein 2	Hdgfrp2	367	_GGS(ph)S(ph)GEELEDEEPVK_	9315.8	9610.3	12572	14263
Q3UMU9	Hepatoma-derived growth factor-related protein 2	Hdgfrp2	659	_LAS(ph)ESANDDNEDS_	1719.7	2295.1	1947.3	2259.6
Q3UMU9	Hepatoma-derived growth factor-related protein 2	Hdgfrp2	661	_LASES(ph)ANDDNEDS_	754.75	844.31	767.2	1087
P01108	Myc proto-oncogene protein;N-myc proto-oncogene protein	Myc;Mycn	62	_FELLPT(ph)PPLS(ph)PSR_	5037.7	1947.1	1536.4	1445.9
P48678	Prelamin-A/C;Lamin-A/C	Lmna	424	_KLESS(ph)ESR_	3221.1	5906.3	1537.2	3027.2
P48678	Prelamin-A/C;Lamin-A/C	Lmna	17	_SGAQAS(ph)STPLSPTR_	6369.8	5764.7	9812.8	9142
P48678	Prelamin-A/C;Lamin-A/C	Lmna	22	_SGAQASSTPLS(ph)PTR_	5226.9	4742.3	5876	5660.7
P48678	Prelamin-A/C;Lamin-A/C	Lmna	629	_S(ph)VGGSGGGSFGDNLVTR_	13514	11716	19636	17391
P48678	Prelamin-A/C;Lamin-A/C	Lmna	633	_SVGGS(ph)GGGSFGDNLVTR_	30177	32633	36947	40235
P26883	Peptidyl-prolyl cis-trans isomerase FKBP1A	Fkbp1a	9	_GVQVETIS(ph)PGDGR_	6255	5627.2	7413	6891.8
Q00PI9	Heterogeneous nuclear ribonucleoprotein U-like protein 2	Hnrnpul2	159	_S(ph)GDETPGSEAPGDK_	10634	10219	11025	10720
Q00PI9	Heterogeneous nuclear ribonucleoprotein U-like protein 2	Hnrnpul2	191	_SKPAGS(ph)DGER_	2999.8	2693.4	3723.8	3579
Q80UG5	Septin-9	Sept9	325	_S(ph)VQPTSEER_	2826.2	3243.9	3679.5	4276.6
Q80UG5	Septin-9	Sept9	49	_VQT(ph)PLLR_	4586.3	3703.2	6166.2	3483
Q8BHW6	Spermatogenesis-associated protein 21	Spata21	191	_LQEPM(ox)PAPGS(ph)GT(ph)HK_	14721	16656	16100	19239
Q8BHW6	Spermatogenesis-associated protein 21	Spata21	193	_LQEPM(ox)PAPGS(ph)GT(ph)HK_	11192	11066	12170	14064
P04627	Serine/threonine-protein kinase A-Raf;RAF proto-oncogene serine/threonine-protein kinase	Araf;Raf1	580	_SAS(ph)EPSLHR_	2061.5	2165.7	2183.3	1872.4
Q9JJG0	Transforming acidic coiled-coil-containing protein 2	Tacc2	714	_FNS(ph)PSEELDYR_	7604.6	8314	9571.2	10635
Q9JJG0	Transforming acidic coiled-coil-containing protein 2	Tacc2	583	_TPSS(ph)PSK_	2133.5	2631.8	2644.3	2656.7
Q9QX47	Protein SON	Son	1723	_ESAQAVAVALS(ph)PK_	3297.4	2763.6	3387.3	2908.5
Q9QX47	Protein SON	Son	1973	_S(ph)FS(ph)IS(ph)PSRR_	2610.4	3189	2282.2	2415.5
Q9QX47	Protein SON	Son	2027	_S(ph)FS(ph)IS(ph)PVR_	8618.2	7905.2	9683.5	8204.1
Q9QX47	Protein SON	Son	2029	_S(ph)FS(ph)IS(ph)PVR_	8618.2	7905.2	9683.5	8204.1
Q9QX47	Protein SON	Son	2031	_S(ph)FS(ph)IS(ph)PVR_	8618.2	7905.2	9683.5	8204.1
Q9QX47	Protein SON	Son	1794	_SAAS(ph)PVVISIPER_	4519.4	3928.9	4430.9	3560.5
Q9WU56	tRNA pseudouridine synthase A, mitochondrial	Pus1	416	_VPSSLEGS(ph)EGDGDT(ph)D_	7819.1	8410.1	8093	8181.4
Q9WU56	tRNA pseudouridine synthase A, mitochondrial	Pus1	422	_VPSSLEGS(ph)EGDGDT(ph)D_	4836.8	5041.9	4576.5	4878.1
P49586	Choline-phosphate cytidylyltransferase A	Pcyt1a	319	_QS(ph)PS(ph)SSPTHER_	1602.5	1637	1954.4	1813.3
P49586	Choline-phosphate cytidylyltransferase A	Pcyt1a	321	_QS(ph)PS(ph)SSPTHER_	1602.5	1637	1954.4	1813.3
P49586	Choline-phosphate cytidylyltransferase A	Pcyt1a	343	_TS(ph)PS(ph)SSPASLSR_	4538.3	4466.1	4294.1	3973.4
P49586	Choline-phosphate cytidylyltransferase A	Pcyt1a	345	_TS(ph)PS(ph)SSPASLSR_	4538.3	4466.1	4294.1	3973.4
Q5SU73	Coilin	Coil	171	_VTGS(ph)PAEEDEEETK_	3462.9	2421.9	2982.1	3054.4
Q80UM3	N-alpha-acetyltransferase 15, NatA auxiliary subunit	Naa15	855	_ITVNGDSS(ph)AETEELANEI_	10504	9361.3	10051	9222.5
Q62172	RalA-binding protein 1	Ralbp1	29	_TPS(ph)SEEISPTK_	6405.2	7265.1	7837.7	7900.4
P46061	Ran GTPase-activating protein 1	Rangap1	405	_GS(ph)GEEPATPSR_	3485.3	2681.3	2804.4	2804.9
Q3TSG4	RNA demethylase ALKBH5	Alkbh5	65	_YQEDS(ph)DPER_	6414.6	5521.5	6868.6	6036.7
Q6AW69	Cingulin-like protein 1	Cgnl1	284	_RQDS(ph)AGPILDGAR_	2276.2	2943.5	2209.7	2209.9
O35954	Membrane-associated phosphatidylinositol transfer protein 1	Pitpnm1	621	_AS(ph)PEPSALPAQR_	4019.1	3921.9	4641.6	4196.9
P62960	Nuclease-sensitive element-binding protein 1	Ybx1	312	_AADPPAENSS(ph)APEAEQGGAE_	1132.4	1244.8	893.05	879.4
P62960	Nuclease-sensitive element-binding protein 1	Ybx1	174	_NEGSES(ph)APEGQAQQR_	2926.1	3825.9	2812.4	1199.6
Q3UMY5	Echinoderm microtubule-associated protein-like 4	Eml4	146	_ASPS(ph)PQPSSQPLQINR_	4453.7	3838.3	5153.4	5041.8
Q9WTV7	E3 ubiquitin-protein ligase RLIM	Rlim	229	_S(ph)PLQPTSEIPR_	7606.1	6480.8	8669.9	7235.4
Q91VN6	Probable ATP-dependent RNA helicase DDX41	Ddx41	66	_GATEEEQQDS(ph)GSEPR_	4365.4	3771.6	4369.1	4385.3
Q99MD9	Nuclear autoantigenic sperm protein	Nasp	188	_EDMDIS(ph)EPEEK_	5603.3	4917	6185.7	5455.3
P59325	Eukaryotic translation initiation factor 5	Eif5	227	_GLTLS(ph)DDLER_	5047.8	4258.1	5295.2	4604.9
Q80YS6	Actin filament-associated protein 1	Afap1	665	_SGTS(ph)SPQSPVFR_	5270.1	4752	5545.2	5151.9
Q80YS6	Actin filament-associated protein 1	Afap1	666	_SGTSS(ph)PQS(ph)PVFR_	7883.9	6767.2	8460.9	6192.3
Q80YS6	Actin filament-associated protein 1	Afap1	669	_SGTSS(ph)PQS(ph)PVFR_	20044	20960	21608	20879
Q80YS6	Actin filament-associated protein 1	Afap1	549	_TAS(ph)NAEQYK_	10526	8738.1	10126	10517
O88477	Insulin-like growth factor 2 mRNA-binding protein 1	Igf2bp1	181	_QGS(ph)PVAAGAPAK_	4440.7	4179.4	5355	4496.5
Q8VBT6	Apolipoprotein B receptor	Apobr	484	_GQEETSGAPDLS(ph)PER_	2773.9	2663.5	2802.4	3265.1
Q91ZU6	Dystonin	Dst	5407	_QLS(ph)LLDSR_	6624	6194.1	7950.2	7014.6
Q91ZU6	Dystonin	Dst	4680	_SLS(ph)GTLTELDDK_	2122.1	1920.3	1559.9	2233.6
Q91VM5	RNA binding motif protein, X-linked-like-1;RNA-binding motif protein, X chromosome;RNA-binding motif protein, X chromosome, N-terminally processed	Rbmxl1;Rbmx	205	_DVYLS(ph)PR_	7875.8	8785.4	8541.3	7063.1
Q91VM5	RNA binding motif protein, X-linked-like-1;RNA-binding motif protein, X chromosome;RNA-binding motif protein, X chromosome, N-terminally processed	Rbmxl1;Rbmx	246	_DYSHS(ph)SSR_	4369	4975.6	5104.6	4467.6
Q05186	Reticulocalbin-1	Rcn1	70	_TFDQLS(ph)PDESK_	4428.7	4955	4085.3	3535.5
Q8VBT0	Thioredoxin-related transmembrane protein 1	Tmx1	245	_VEEEQEADEEDVS(ph)EEEAEDR_	5950.6	5545.6	6374.4	5951.1
O88466	Zinc finger protein 106	Znf106	1040	_ATGDGS(ph)S(ph)PELPSLER_	5105.6	4174.3	5948	4527.5
O88466	Zinc finger protein 106	Znf106	1041	_ATGDGS(ph)S(ph)PELPSLER_	5105.6	4174.3	5948	4527.5
O88466	Zinc finger protein 106	Znf106	878	_SLS(ph)ESSVVMDR_	2338.7	2139.7	1960	2287.3
Q9WTX2	Interferon-inducible double stranded RNA-dependent protein kinase activator A	Prkra	18	_EDS(ph)GTFSLGK_	10266	8659.9	7082.9	8612
Q9R0X5	X-linked retinitis pigmentosa GTPase regulator	Rpgr	658	_TM(ox)NSES(ph)EDNK_	9605.5	9543.4	11244	8796.8
Q61792	LIM and SH3 domain protein 1	Lasp1	104	_GFSVVADT(ph)PELQR_	12883	11326	17235	12378
Q99J45	Nuclear receptor-binding protein	Nrbp1	433	_TPT(ph)PEPAEVETR_	1492.7	1547.6	1864.9	1779.3
Q6PAR5	GTPase-activating protein and VPS9 domain-containing protein 1	Gapvd1	902	_S(ph)SDIVSSVR_	1604.9	878.84	1596.5	1788.2
Q6KCD5	Nipped-B-like protein	Nipbl	889	_SRPDS(ph)PR_	1955.9	2538.8	1843.8	1566.7
Q8CI04	Conserved oligomeric Golgi complex subunit 3	Cog3	525	_SGS(ph)TDSLNPR_	3527.8	3547.7	4301.3	4008.8
B9EKR1		Ptprz1	2051	_T(ph)SSIIPVER_	12123	10611	16356	12404
Q8VH51	RNA-binding protein 39	Rbm39	97	_S(ph)PYSGPK_	16694	18440	17701	18335
Q8K2K6	Arf-GAP domain and FG repeat-containing protein 1	Agfg1	177	_GT(ph)PSQS(ph)PVVGR_	3245.9	3055.9	3503.3	2173.4
Q8BVL3	Sorting nexin-17	Snx17	409	_SDS(ph)QQAVK_	5660.1	5115.7	5912.6	6759
Q8R361	Rab11 family-interacting protein 5	Rab11fip5	307	_TYS(ph)DEASQLR_	2397.9	2847.1	2257.1	2386.1
Q04735	Cyclin-dependent kinase 16	Cdk16	119	_RLS(ph)LPADIR_	1803.4	1438.6	2403.7	2238
P09470	Angiotensin-converting enzyme;Angiotensin-converting enzyme, soluble form	Ace	1305	_GPQFGS(ph)EVELR_	7795.6	6291.9	8199.3	8291.2
Q7TPE5	Probable RNA polymerase II nuclear localization protein SLC7A6OS	Slc7a6os	299	_EFDYDS(ph)PHGLDS(ph)D_	5516.7	5212.5	6538.4	6687.7
Q7TPE5	Probable RNA polymerase II nuclear localization protein SLC7A6OS	Slc7a6os	305	_EFDYDS(ph)PHGLDS(ph)D_	11502	12494	13425	14823
Q3U9G9	Lamin-B receptor	Lbr	103	_SVS(ph)ASHEGDVK_	7472.6	6797.4	8045.2	7950.6
P14873	Microtubule-associated protein 1B;MAP1B heavy chain;MAP1 light chain LC1	Map1b	1789	_ESS(ph)PLYSPGFSDSTSAAK_	31325	33246	34960	32890
P14873	Microtubule-associated protein 1B;MAP1B heavy chain;MAP1 light chain LC1	Map1b	989	_RES(ph)VVS(ph)GDDR_	4525.9	4785.1	4792.1	4086.6
P14873	Microtubule-associated protein 1B;MAP1B heavy chain;MAP1 light chain LC1	Map1b	992	_RES(ph)VVS(ph)GDDR_	15642	13942	13987	13550
P14873	Microtubule-associated protein 1B;MAP1B heavy chain;MAP1 light chain LC1	Map1b	1781	_SDIS(ph)PLTPR_	2540.4	2924.8	2430.4	2700.4
P14873	Microtubule-associated protein 1B;MAP1B heavy chain;MAP1 light chain LC1	Map1b	828	_SLM(ox)S(ph)S(ph)PEDLTK_	35516	32245	31942	31405
P14873	Microtubule-associated protein 1B;MAP1B heavy chain;MAP1 light chain LC1	Map1b	829	_SLM(ox)S(ph)S(ph)PEDLTK_	35516	32245	31942	31405
P14873	Microtubule-associated protein 1B;MAP1B heavy chain;MAP1 light chain LC1	Map1b	1629	_SRT(ph)PVQDHR_	553.34	279.85	624.88	578.56
D3YXK2	Scaffold attachment factor B1	Safb	366	_APTAALS(ph)PEPQDSK_	7729.2	8134.5	8043.6	9019.4
Q149C2	TRAF3-interacting protein 1	Traf3ip1	409	_QES(ph)TETLVVDR_	5584.4	5280.2	5749	4608
Q8K310	Matrin-3	Matr3	208	_S(ph)QESGYYDR_	2598.8	2781.1	2230.8	2652.7
Q8K310	Matrin-3	Matr3	596	_S(ph)YS(ph)PDGK_	12231	12184	12077	12288
Q8K310	Matrin-3	Matr3	598	_SYS(ph)PDGK_	27943	27855	26575	27827
Q9R0U0	Serine/arginine-rich splicing factor 10	Srsf10	133	_S(ph)FDYNYR_	16184	17391	19119	16401
Q76I79	Protein phosphatase Slingshot homolog 1	Ssh1	929	_SSS(ph)SDSIHSVR_	2754	2540	2530.1	3077.2
Q9D8T7	SRA stem-loop-interacting RNA-binding protein, mitochondrial	Slirp	105	_ALHGAQT(ph)S(ph)DEER_	6371.8	4552.7	6212	5631.1
Q9D8T7	SRA stem-loop-interacting RNA-binding protein, mitochondrial	Slirp	104	_ALHGAQT(ph)S(ph)DEER_	5631	3928	5657.9	4847.9
O54774	AP-3 complex subunit delta-1	Ap3d1	755	_HSS(ph)LPTES(ph)DEDIAPAQR_	9576.5	11929	10592	13278
O54774	AP-3 complex subunit delta-1	Ap3d1	760	_HSSLPT(ph)ES(ph)DEDIAPAQR_	43232	42497	46104	43131
O54774	AP-3 complex subunit delta-1	Ap3d1	758	_HSSLPT(ph)ES(ph)DEDIAPAQR_	7380.3	6611.1	6974.4	6766.4
P58871	182 kDa tankyrase-1-binding protein	Tnks1bp1	866	_DS(ph)LGSFSTR_	6417	7781	7150	7096.4
P58871	182 kDa tankyrase-1-binding protein	Tnks1bp1	911	_GYS(ph)SQDAEEQDR_	1520.4	2400.8	2134.6	3397.9
P58871	182 kDa tankyrase-1-binding protein	Tnks1bp1	300	_LANISVPASES(ph)PR_	8153.7	6546.9	9234.2	6030.1
P58871	182 kDa tankyrase-1-binding protein	Tnks1bp1	1373	_SSGS(ph)LS(ph)PGLETEDPLEAR_	11702	11860	12894	13897
P58871	182 kDa tankyrase-1-binding protein	Tnks1bp1	1375	_SSGS(ph)LS(ph)PGLETEDPLEAR_	26344	32022	30412	37742
P58871	182 kDa tankyrase-1-binding protein	Tnks1bp1	1611	_VPS(ph)S(ph)DEEVVEEPQSR_	25018	25485	26449	27037
P58871	182 kDa tankyrase-1-binding protein	Tnks1bp1	1612	_VPS(ph)S(ph)DEEVVEEPQSR_	30996	31110	32937	33107
P58871	182 kDa tankyrase-1-binding protein	Tnks1bp1	1131	_VSGAGLS(ph)PSRK_	4390.7	4813.4	6173.1	5859.7
Q9QXG4	Acetyl-coenzyme A synthetase, cytoplasmic	Acss2	30	_GWS(ph)PPPEVR_	2095.7	1820.3	2820.6	2763.2
Q9CWS0	N(G),N(G)-dimethylarginine dimethylaminohydrolase 1	Ddah1	33	_S(ph)QGEEVDFAR_	8393.4	7187.6	10152	9286.9
Q8BJ71	Nuclear pore complex protein Nup93	Nup93	767	_GTS(ph)PSSATRPQR_	728.32	763.55	869.74	627.3
Q9D0B0	Serine/arginine-rich splicing factor 9	Srsf9	205	_GRDS(ph)PYQSR_	7639.5	8255.2	6209.4	5322.5
Q9D0B0	Serine/arginine-rich splicing factor 9	Srsf9	212	_GS(ph)PHYFS(ph)PFRPY_	58965	55424	60736	57493
Q9D0B0	Serine/arginine-rich splicing factor 9	Srsf9	217	_GS(ph)PHYFS(ph)PFRPY_	36571	31554	36333	32527
Q8CI11	Guanine nucleotide-binding protein-like 3	Gnl3	505	_ELS(ph)PEQSTAGK_	16111	16496	18525	19022
Q8BRF7	Sec1 family domain-containing protein 1	Scfd1	300	_VNLEESTGVENS(ph)PAGAR_	10409	9418.5	12223	9608.2
P14869	60S acidic ribosomal protein P0	Rplp0	304	_EES(ph)EES(ph)DEDMGFGLFD_	63146	62062	61473	66226
P14869	60S acidic ribosomal protein P0	Rplp0	307	_EES(ph)EES(ph)DEDMGFGLFD_	89265	87195	88158	92235
P09405	Nucleolin	Ncl	121	_ALVPT(ph)PGK_	1037.2	844.56	1576	1048.9
P09405	Nucleolin	Ncl	129	_GAAT(ph)PAK_	2148	1725.2	3626.8	2176.7
B9EKI3	TATA element modulatory factor	Tmf1	340	_SVSEINS(ph)DDELPGK_	8774.4	9455.2	8436.4	8876.1
Q6PAJ1	Breakpoint cluster region protein	Bcr	303	_SQS(ph)TSEQEK_	1977.6	1691.8	1681.4	2918.3
Q8CHG7	Rap guanine nucleotide exchange factor 2	Rapgef2	1022	_SETS(ph)PVAPR_	1581.7	1467.6	1542.9	1400.4
Q9EPU0	Regulator of nonsense transcripts 1	Upf1	1102	_SQIDVALS(ph)QDSTYQGER_	11108	8597.3	6778.6	7135.1
Q99MR6	Serrate RNA effector molecule homolog	Srrt	74	_HELS(ph)PPQKR_	10550	10101	12148	11897
O54724	Polymerase I and transcript release factor	Ptrf	38	_ATEEPS(ph)GTGS(ph)DELIK_	11109	8628.7	16331	14209
O54724	Polymerase I and transcript release factor	Ptrf	42	_ATEEPS(ph)GTGS(ph)DELIK_	11109	8628.7	16331	14209
O54724	Polymerase I and transcript release factor	Ptrf	302	_S(ph)FTPDHVVYAR_	6748	6224.9	7870.8	7278.1
Q9JJZ4	Ubiquitin-conjugating enzyme E2 J1	Ube2j1	266	_RPS(ph)TSPDVLQGQPPR_	12776	12004	14813	12555
Q3TC46	Protein PAT1 homolog 1	Patl1	179	_STS(ph)PIIGSPPVR_	13960	12180	15194	15026
Q60875	Rho guanine nucleotide exchange factor 2	Arhgef2	955	_LS(ph)PPHS(ph)PR_	5023.3	5235.7	5135.6	5531.5
Q60875	Rho guanine nucleotide exchange factor 2	Arhgef2	959	_LS(ph)PPHS(ph)PR_	5023.3	5235.7	5135.6	5531.5
Q60875	Rho guanine nucleotide exchange factor 2	Arhgef2	174	_QILSQS(ph)TDSLNMR_	13063	11594	15538	12868
Q148V8	Protein FAM83H	Fam83h	1041	_GDS(ph)TEAAAEER_	2942.8	2929.6	3637.2	6418.7
Q99MR1	PERQ amino acid-rich with GYF domain-containing protein 1	Gigyf1	228	_STS(ph)PDGGPR_	1541.8	1268.7	3659.5	1232.6
Q9R0Q7	Prostaglandin E synthase 3	Ptges3	113	_DWEDDS(ph)DEDMSNFDR_	10259	10822	21832	39975
P52293	Importin subunit alpha-2	Kpna2	62	_NVSSFPDDATS(ph)PLQENR_	14228	13771	19840	17437
Q9JJY4	Probable ATP-dependent RNA helicase DDX20	Ddx20	569	_DSS(ph)PGSLPK_	1711.3	2320.5	1384.2	2447.5
Q6ZWU9	40S ribosomal protein S27	Rps27	11	_DLLHPS(ph)PEEEK_	6630.9	5489.8	6879.6	6258.5
Q60855	Receptor-interacting serine/threonine-protein kinase 1	Ripk1	313	_EYPDQS(ph)PVLQR_	7995.2	8961.5	9476.3	10373
Q9EPR5	VPS10 domain-containing receptor SorCS2	Sorcs2	184	_S(ph)S(ph)DFGTTY(ph)TK_	5401	6160.9	6225.5	6051.6
Q9EPR5	VPS10 domain-containing receptor SorCS2	Sorcs2	185	_S(ph)S(ph)DFGTTY(ph)TK_	5401	6160.9	6225.5	6051.6
Q2PZL6	Protocadherin Fat 4	Fat4	4878	_LSQVNES(ph)DADDEDNYGAR_	24954	21132	33284	28648
Q9CWE0	Mitochondrial fission regulator 1-like	Mtfr1l	100	_NAS(ph)VPNLR_	2421.8	2629.2	2712.5	2452.6
Q63932	Dual specificity mitogen-activated protein kinase kinase 2	Map2k2	394	_LKQPS(ph)TPTR_	3880.5	4198.5	4184.6	6229.2
Q8K2H1	Periphilin-1	Pphln1	147	_DAPFFRES(ph)PVGR_	8882.7	9121.3	9071.2	9117.8
P37913	DNA ligase 1	Lig1	907	_QSQIQNQQSS(ph)DLDS(ph)DVEDY_	11488	12178	17331	14711
P37913	DNA ligase 1	Lig1	911	_QSQIQNQQSS(ph)DLDS(ph)DVEDY_	11488	12178	17331	14711
Q9R0L6	Pericentriolar material 1 protein	Pcm1	65	_VTNAIS(ph)PESSPGVGR_	13634	13068	14492	11994
Q9R0L6	Pericentriolar material 1 protein	Pcm1	69	_VTNAIS(ph)PESS(ph)PGVGR_	6096.8	5332.4	6444.9	4812.6
Q9CWL8	Beta-catenin-like protein 1	Ctnnbl1	545	_EYAENIGDGRS(ph)PEFR_	5074.8	4644.3	5653.8	5185.2
P09450	Transcription factor jun-B	Junb	256	_DAT(ph)PPVS(ph)PINMEDQER_	12414	12942	15748	12814
P09450	Transcription factor jun-B	Junb	252	_DAT(ph)PPVS(ph)PINMEDQER_	18486	19835	22914	18664
Q9WUF3	CASP8-associated protein 2	Casp8ap2	1000	_TM(ox)S(ph)IS(ph)S(ph)LEK_	2877	2679.8	2535.7	3055.9
Q9WUF3	CASP8-associated protein 2	Casp8ap2	1002	_TM(ox)S(ph)IS(ph)S(ph)LEK_	2877	2679.8	2535.7	3055.9
Q9WUF3	CASP8-associated protein 2	Casp8ap2	1003	_TM(ox)S(ph)IS(ph)S(ph)LEK_	2877	2679.8	2535.7	3055.9
Q8R349	Cell division cycle protein 16 homolog	Cdc16	560	_NIIS(ph)PPWDFR_	1190.9	787.09	1048.7	1712.9
Q8K2F8	Protein LSM14 homolog A	Lsm14a	182	_S(ph)SPQLDPLR_	3631.5	3457.2	3474.7	3618.7
Q9CWK3	CD2 antigen cytoplasmic tail-binding protein 2	Cd2bp2	49	_HSLDS(ph)DEEDDDEEGSSK_	6413.5	5716.3	7178.2	7719.3
Q501J6	Probable ATP-dependent RNA helicase DDX17	Ddx17	520	_RDS(ph)TSYR_	5738.7	7707.1	4740.7	8127.7
Q8K2F0	Bromodomain-containing protein 3	Brd3	262	_SES(ph)PPPLSEPK_	8157.6	7051.2	8607.5	7765
A2ABV5	Mediator of RNA polymerase II transcription subunit 14	Med14	820	_LILCY(ph)GT(ph)TK_	4002.8	4020	4828.9	3627.3
A2ABV5	Mediator of RNA polymerase II transcription subunit 14	Med14	821	_LILCY(ph)GT(ph)TK_	4002.8	4020	4828.9	3627.3
A2ABV5	Mediator of RNA polymerase II transcription subunit 14	Med14	818	_LILCY(ph)GT(ph)TK_	4002.8	4020	4828.9	3627.3
Q80UZ2	Protein SDA1 homolog	Sdad1	585	_YLEIDS(ph)DEESR_	24277	26568	27158	27978
Q6PAM1	Alpha-taxilin	Txlna	523	_EQGVESPGAQPASS(ph)PR_	1267.7	1456	1117.4	1310.7
P58801	Receptor-interacting serine/threonine-protein kinase 2	Ripk2	364	_SLS(ph)APQDK_	5130.7	5158.8	4462	5760.2
P58802	TBC1 domain family member 10A	Tbc1d10a	18	_EPAAGGS(ph)LSGTR_	5366.4	5256.6	5256.6	5567.6
Q6PAM0	5'-AMP-activated protein kinase subunit beta-2	Prkab2	183	_DLSSS(ph)PPGPYGQEM(ox)YVFR_	9694.2	8360.6	9658.6	9771.2
Q6PAL8	DENN domain-containing protein 5A	Dennd5a	193	_FNS(ph)YDISR_	3520.9	4412.7	3267.7	4923.7
Q8VCE2	GPN-loop GTPase 1	Gpn1	338	_GTLDEEDEEADS(ph)DTDDIDHR_	16930	18027	19448	18876
Q6P542	ATP-binding cassette sub-family F member 1	Abcf1	103	_QLS(ph)VPAS(ph)DEEDEVPAPIPR_	25400	24301	29577	22110
Q6P542	ATP-binding cassette sub-family F member 1	Abcf1	107	_QLS(ph)VPAS(ph)DEEDEVPAPIPR_	31767	30137	36269	28441
Q922J3	CAP-Gly domain-containing linker protein 1	Clip1	203	_TASESISNLSEAGS(ph)VK_	9680.2	8994.4	10931	9551.2
Q9CQU1	Microfibrillar-associated protein 1	Mfap1	132	_LEREDS(ph)S(ph)EEEEEEIDDEEIER_	1044.5	1999.1	1875.7	1529.3
Q9CQU1	Microfibrillar-associated protein 1	Mfap1	133	_LEREDS(ph)S(ph)EEEEEEIDDEEIER_	1044.5	1999.1	1875.7	1529.3
Q9CQU1	Microfibrillar-associated protein 1	Mfap1	94	_LQNRIS(ph)EDVEER_	5240	5516.6	6281.7	5691.9
Q3TZZ7	Extended synaptotagmin-2	Esyt2	679	_EPTPS(ph)IAS(ph)DISLPIATQELR_	18146	14646	19315	16137
Q3TZZ7	Extended synaptotagmin-2	Esyt2	682	_EPTPS(ph)IAS(ph)DISLPIATQELR_	34274	30968	37663	35014
Q6PDG5	SWI/SNF complex subunit SMARCC2	Smarcc2	302	_S(ph)PS(ph)PSPTPEAK_	5607	4653.2	5204.2	4986.3
Q6PDG5	SWI/SNF complex subunit SMARCC2	Smarcc2	304	_S(ph)PS(ph)PSPTPEAK_	5607	4653.2	5204.2	4986.3
Q6PDG5	SWI/SNF complex subunit SMARCC2	Smarcc2	286	_TLTDEVNS(ph)PDSDRR_	3096.4	3335.1	4118.2	4219.6
O35245	Polycystin-2	Pkd2	810	_SLDDS(ph)EEEDDEDSGHSSR_	10718	8417.9	8918.6	7675.1
Q52KI8	Serine/arginine repetitive matrix protein 1	Srrm1	672	_S(ph)PSLSSK_	864.17	776.72	753.04	753.1
Q52KI8	Serine/arginine repetitive matrix protein 1	Srrm1	779	_AAS(ph)PS(ph)PQSVR_	2408.1	2637.7	2554.5	2331.7
Q52KI8	Serine/arginine repetitive matrix protein 1	Srrm1	781	_AAS(ph)PS(ph)PQSVR_	1560.7	1402.9	1718.7	1220.4
Q52KI8	Serine/arginine repetitive matrix protein 1	Srrm1	943	_AQVS(ph)PQS_	2937.4	2776.1	3730.4	3711.4
Q52KI8	Serine/arginine repetitive matrix protein 1	Srrm1	645	_AS(ph)PS(ph)PPPKR_	1760.8	1554.3	1705.8	1681.5
Q52KI8	Serine/arginine repetitive matrix protein 1	Srrm1	647	_AS(ph)PS(ph)PPPKR_	1760.8	1554.3	1705.8	1681.5
Q52KI8	Serine/arginine repetitive matrix protein 1	Srrm1	694	_EARS(ph)PQPNK_	3445.5	6742.7	3809.5	6067.9
Q52KI8	Serine/arginine repetitive matrix protein 1	Srrm1	915	_KET(ph)ES(ph)EAEDDNLDDLER_	19796	16245	20851	18922
Q52KI8	Serine/arginine repetitive matrix protein 1	Srrm1	539	_QKETS(ph)PR_	2157	2278.5	2112.9	1910.5
Q52KI8	Serine/arginine repetitive matrix protein 1	Srrm1	731	_QS(ph)PS(ph)PSTRPIR_	5176.5	5014	5725.9	5745.9
Q52KI8	Serine/arginine repetitive matrix protein 1	Srrm1	733	_QS(ph)PS(ph)PSTRPIR_	3210.1	3238.8	4229.4	3366.9
Q52KI8	Serine/arginine repetitive matrix protein 1	Srrm1	448	_RES(ph)PSPAPK_	1232	1610.8	1366	1664.6
Q52KI8	Serine/arginine repetitive matrix protein 1	Srrm1	561	_S(ph)PS(ph)PPPAR_	1236	1083.6	1379.3	822.81
Q52KI8	Serine/arginine repetitive matrix protein 1	Srrm1	563	_S(ph)PS(ph)PPPAR_	1236	1083.6	1379.3	822.81
Q52KI8	Serine/arginine repetitive matrix protein 1	Srrm1	591	_RS(ph)PT(ph)PPPR_	962.59	1004.2	1296.2	1179.8
Q52KI8	Serine/arginine repetitive matrix protein 1	Srrm1	655	_RVS(ph)HS(ph)PPPK_	1102.7	795.14	906.89	805.58
Q52KI8	Serine/arginine repetitive matrix protein 1	Srrm1	657	_RVS(ph)HS(ph)PPPK_	1102.7	795.14	906.89	805.58
Q52KI8	Serine/arginine repetitive matrix protein 1	Srrm1	624	_RYS(ph)PS(ph)PPPK_	7797.8	7120.5	8398.9	7324.8
Q52KI8	Serine/arginine repetitive matrix protein 1	Srrm1	626	_RYS(ph)PS(ph)PPPK_	7797.8	7120.5	8398.9	7324.8
Q52KI8	Serine/arginine repetitive matrix protein 1	Srrm1	427	_VS(ph)VS(ph)PGR_	3596.6	3817.1	4081.4	5009.3
Q52KI8	Serine/arginine repetitive matrix protein 1	Srrm1	429	_VS(ph)VS(ph)PGR_	3596.6	3817.1	4081.4	5009.3
Q52KI8	Serine/arginine repetitive matrix protein 1	Srrm1	797	_SVSGS(ph)PEPAAK_	3560.9	3982.9	3276.4	3262.3
Q52KI8	Serine/arginine repetitive matrix protein 1	Srrm1	743	_VS(ph)RT(ph)PEPK_	4267.1	2237.8	4190.3	3414.8
Q52KI8	Serine/arginine repetitive matrix protein 1	Srrm1	913	_KET(ph)ES(ph)EAEDDNLDDLER_	14432	11514	14678	13694
Q52KI8	Serine/arginine repetitive matrix protein 1	Srrm1	593	_RS(ph)PT(ph)PPPR_	962.59	1004.2	1296.2	1179.8
Q52KI8	Serine/arginine repetitive matrix protein 1	Srrm1	745	_VS(ph)RT(ph)PEPK_	6916.8	5292.8	6842.5	5627.4
Q99PP2	Zinc finger protein 318	Znf318	2033	_DQVVGGNVS(ph)PR_	5967	6110.2	6379.2	5927.4
Q569Z6	Thyroid hormone receptor-associated protein 3	Thrap3	935	_FSGEEGEIEDDES(ph)GTENR_	24087	19897	31057	35148
Q569Z6	Thyroid hormone receptor-associated protein 3	Thrap3	379	_GGFS(ph)DADVK_	4547.2	4272.3	4614.3	4450.7
Q8BQ30	Phostensin	Ppp1r18	208	_LAGS(ph)GDDS(ph)PK_	6273.7	5739.8	6502	6442.3
Q8BQ30	Phostensin	Ppp1r18	212	_LAGS(ph)GDDS(ph)PK_	13661	13033	13496	13523
Q8CC35	Synaptopodin	Synpo	765	_VASLS(ph)PAR_	2110.1	1987.7	2127.3	2108
Q69ZX6	MORC family CW-type zinc finger protein 2A	Morc2a	741	_SLAVS(ph)DEEEAEEEAEK_	9551.8	8489.9	10590	10031
P39447	Tight junction protein ZO-1	Tjp1	300	_DDISEIQSLAS(ph)DHS(ph)GR_	13793	13427	16401	14745
P39447	Tight junction protein ZO-1	Tjp1	313	_SQS(ph)RS(ph)PDQR_	1156.5	1910.8	1615.1	1299.1
P39447	Tight junction protein ZO-1	Tjp1	315	_SQS(ph)RS(ph)PDQR_	3027.4	4442.3	3199.1	3509.3
P39447	Tight junction protein ZO-1	Tjp1	617	_S(ph)REDLSAQPVQTK_	13951	13913	15168	13761
Q8BLH7	HIRA-interacting protein 3	Hirip3	396	_EVS(ph)DSQAGQNTK_	1845.5	1276.4	1927.4	1594.7
Q8BLH7	HIRA-interacting protein 3	Hirip3	575	_TLDS(ph)EEEQPR_	1263.1	1191.9	999.98	1370.4
Q5SSZ5	Tensin-3	Tns3	752	_LDSVDGPGRS(ph)PGR_	3686.4	3237.8	3720.2	3043.9
Q5SSZ5	Tensin-3	Tns3	1436	_VMIGS(ph)PK_	1064.3	911.83	1842.2	2104.3
Q3TIX9	U4/U6.U5 tri-snRNP-associated protein 2	Usp39	81	_EADEDS(ph)EPER_	1335.5	1368.3	1471	1129.8
Q6PDH0	Pleckstrin homology-like domain family B member 1	Phldb1	472	_ALS(ph)PLPAR_	1586	1563.2	1570.6	1088.1
Q6PDH0	Pleckstrin homology-like domain family B member 1	Phldb1	463	_ELPPLS(ph)PSLSR_	7750.7	6563.8	9404.2	7681.7
Q6PDH0	Pleckstrin homology-like domain family B member 1	Phldb1	565	_KLS(ph)SGDLR_	8743.9	8472.9	8483.6	7699.1
Q6PDH0	Pleckstrin homology-like domain family B member 1	Phldb1	553	_LS(ph)PAYSLGSLTGAS(ph)PR_	46998	40239	46295	37654
Q6PDH0	Pleckstrin homology-like domain family B member 1	Phldb1	431	_TFS(ph)DGLAATR_	1187.3	1486.7	1027.2	1729.5
Q6PDH0	Pleckstrin homology-like domain family B member 1	Phldb1	445	_TLQPPES(ph)PR_	2889.4	2801.2	3205.3	2434.9
Q6PDH0	Pleckstrin homology-like domain family B member 1	Phldb1	420	_VLTSS(ph)PSR_	2339	1482.8	2309	1322.1
P51125	Calpastatin	Cast	444	_SLS(ph)ESELIGELSADFDR_	14734	9096.2	8368.8	6231.2
P56812	Programmed cell death protein 5	Pdcd5	119	_VMDS(ph)DEDDADY_	7998.2	8191.5	9053.4	8238.5
Q2KN98	Cytospin-A	Specc1l	832	_S(ph)STSSEPTPTVK_	8354.8	4595.1	8806.5	7323.8
O89086	Putative RNA-binding protein 3	Rbm3	133	_DYS(ph)GSQGGYDR_	7795.5	6610.7	7902.9	6817
Q62074	Protein kinase C iota type	Prkci	246	_ASS(ph)SLGLQDFDLLR_	1071.7	832.17	1274.1	1448.7
Q9D6Z1	Nucleolar protein 56	Nop56	536	_EEVAS(ph)EPEEAASPTTPK_	17191	16655	16818	19613
Q9D6Z1	Nucleolar protein 56	Nop56	543	_EEVAS(ph)EPEEAAS(ph)PTTPK_	4508.1	4669.1	4193.3	5507.4
Q8R1B4	Eukaryotic translation initiation factor 3 subunit C	Eif3c	166	_QNPEQS(ph)ADEDAEK_	10119	7246	10366	11229
Q8R1B4	Eukaryotic translation initiation factor 3 subunit C	Eif3c	39	_QPLLLS(ph)EDEEDTK_	26237	22016	27986	27955
Q80TL7	Protein MON2 homolog	Mon2	1213	_TDS(ph)IGEK_	11038	9312.2	10108	11150
Q99PM9	Uridine-cytidine kinase 2	Uck2	254	_QAS(ph)ESSSRPH_	1297.2	2045.3	824.61	962.74
Q99LL5	Periodic tryptophan protein 1 homolog	Pwp1	493	_S(ph)PQQTPM(ox)ES_	3550.5	2911.1	3728.9	3267.7
Q6PDK2	Histone-lysine N-methyltransferase MLL2	Mll2	4789	_ALS(ph)PVIPIIPR_	12288	10557	12609	11227
Q9CZJ2	Heat shock 70 kDa protein 12B	Hspa12b	25	_SPVPS(ph)PPGS(ph)PR_	5381.4	5040.8	4570.5	4420.2
Q9CZJ2	Heat shock 70 kDa protein 12B	Hspa12b	29	_SPVPS(ph)PPGS(ph)PR_	5381.4	5040.8	4570.5	4420.2
Q60710	SAM domain and HD domain-containing protein 1	Samhd1	279	_EQIMGPPIT(ph)PVK_	37104	34368	39432	39715
Q60710	SAM domain and HD domain-containing protein 1	Samhd1	21	_T(ph)PPST(ph)PPATANLSADDDFQNTDLR_	40504	37259	48710	43173
Q60710	SAM domain and HD domain-containing protein 1	Samhd1	25	_T(ph)PPST(ph)PPATANLSADDDFQNTDLR_	13397	11109	15904	14582
P97310	DNA replication licensing factor MCM2	Mcm2	40	_RADALTS(ph)SPGR_	1392.7	1159.5	1537.5	1844.3
P97310	DNA replication licensing factor MCM2	Mcm2	139	_GLLYDS(ph)S(ph)EEDEERPAR_	75244	76855	87822	80604
P97310	DNA replication licensing factor MCM2	Mcm2	140	_GLLYDS(ph)S(ph)EEDEERPAR_	49070	51596	56058	51343
P97310	DNA replication licensing factor MCM2	Mcm2	27	_ISDPLTSS(ph)PGR_	7462.4	6974.4	8005.6	7537.9
Q6PDM2	Serine/arginine-rich splicing factor 1	Srsf1	234	_GS(ph)PRYS(ph)PR_	1939.9	2570	2688.3	3055
Q6PDM2	Serine/arginine-rich splicing factor 1	Srsf1	238	_GS(ph)PRYS(ph)PR_	1939.9	2570	2688.3	3055
Q6PDM2	Serine/arginine-rich splicing factor 1	Srsf1	199	_VDGPRS(ph)PS(ph)YGR_	11482	11461	12189	12285
Q6PDM2	Serine/arginine-rich splicing factor 1	Srsf1	201	_VDGPRS(ph)PS(ph)YGR_	5175.3	4050.8	5116.9	4769.7
P97315	Cysteine and glycine-rich protein 1	Csrp1	192	_GFGFGQGAGALVHS(ph)E_	3906.6	3715.2	4221.9	5424
Q80U35	Rho guanine nucleotide exchange factor 17	Arhgef17	906	_LTSVLS(ph)PR_	4757.4	3805.3	4667.4	2942
Q80U35	Rho guanine nucleotide exchange factor 17	Arhgef17	728	_SLS(ph)DPIPQR_	4974.6	4811.3	5448	5495.8
Q80U35	Rho guanine nucleotide exchange factor 17	Arhgef17	458	_SLS(ph)NPDIASETLTLLSFLR_	24168	20934	21373	19894
Q08509	Epidermal growth factor receptor kinase substrate 8	Eps8	658	_QNS(ph)SS(ph)SDSGGSIVR_	2159.3	2540.3	2113.4	2385.1
Q08509	Epidermal growth factor receptor kinase substrate 8	Eps8	660	_QNS(ph)SS(ph)SDSGGSIVR_	2159.3	2540.3	2113.4	2385.1
P08775	DNA-directed RNA polymerase II subunit RPB1	Polr2a	1863	_YSPT(ph)SPK_	1977.5	1845.7	1834	2289.8
O70435	Proteasome subunit alpha type-3	Psma3	250	_ESLKEEDES(ph)DDDNM_	41043	37998	42027	58134
Q8R1G6	PDZ and LIM domain protein 2	Pdlim2	204	_VLLHS(ph)PGRPS(ph)SPR_	20538	19691	24398	22668
Q8R1G6	PDZ and LIM domain protein 2	Pdlim2	205	_VLLHS(ph)PGRPSS(ph)PR_	16317	14887	19121	17417
Q9ESU6	Bromodomain-containing protein 4	Brd4	1153	_IHS(ph)PIIR_	705.1	924.82	692.97	647.23
Q9CR86	Calcium-regulated heat stable protein 1	Carhsp1	42	_GNVVPS(ph)PLPTR_	5513	5430.1	5322	5466.7
Q9CZH7	Matrix-remodeling-associated protein 7	Mxra7	79	_VAEPEES(ph)EAEEPAAEGR_	18871	15768	18305	18194
B2RY56	RNA-binding protein 25	Rbm25	698	_FEDEDS(ph)DDVPR_	7200.6	7930.9	9189	9255.9
Q9EST3	Eukaryotic translation initiation factor 4E transporter	Eif4enif1	77	_SS(ph)PVESLK_	2565	1962.2	2610.2	2706.7
Q9EST3	Eukaryotic translation initiation factor 4E transporter	Eif4enif1	949	_SSS(ph)PVGLAK_	2072.9	1796.5	1661.4	1821.9
P55937	Golgin subfamily A member 3	Golga3	60	_GFKEEGS(ph)PDR_	3615.9	2538.8	3774.5	4376.3
Q9ET54	Palladin	Palld	1146	_S(ph)RDS(ph)GDENEPIQER_	16210	17801	19757	16215
Q9ET54	Palladin	Palld	1143	_S(ph)RDS(ph)GDENEPIQER_	9921.9	10536	11454	8960.1
Q9EST5	Acidic leucine-rich nuclear phosphoprotein 32 family member B	Anp32b	265	_RET(ph)DDEGEDD_	1907.3	1522.6	1840.5	1522.1
Q8BLK9	Ribosomal protein S6 kinase delta-1	Rps6kc1	280	_GVDLLLEGVQGES(ph)SPTR_	3358.8	2368.8	3971.5	3227.4
Q8BLK9	Ribosomal protein S6 kinase delta-1	Rps6kc1	778	_S(ph)SPDQFLFSSLR_	8868.4	8629.7	8716.9	9182.4
Q80U16	Protein FAM65B	Fam65b	46	_SQS(ph)FAGFSGLQER_	13625	10073	18318	17551
O89032	SH3 and PX domain-containing protein 2A	Sh3pxd2a	1008	_NSS(ph)FSTAR_	7095.2	5639	7167.2	7275.8
O89032	SH3 and PX domain-containing protein 2A	Sh3pxd2a	592	_RIS(ph)PASSLQR_	2333.5	2081.9	2440.1	2214.9
F6ZDS4	Nucleoprotein TPR	Tpr	2141	_QTPQAPQS(ph)PR_	6953.3	6848.7	7337.5	6443.7
P12382	6-phosphofructokinase, liver type	Pfkl	775	_TLS(ph)IDKGF_	3542.6	4257.1	3281.3	6612.8
O70400	PDZ and LIM domain protein 1	Pdlim1	130	_SAMPFTAS(ph)PAPSTR_	15051	15049	20506	14166
P70255	Nuclear factor 1 C-type	Nfic	194	_DAEQSSS(ph)PR_	4078.1	3548.3	3620.9	3507.7
P70255	Nuclear factor 1 C-type	Nfic	339	_SPFNSPS(ph)PQDSPR_	8206.6	8405.8	10292	10101
P70257	Nuclear factor 1 X-type	Nfix	284	_SIDDS(ph)EM(ox)ES(ph)PVDDVFYPGTGR_	5422.8	6296.2	5243.3	6876.9
P35486	Pyruvate dehydrogenase E1 component subunit alpha, somatic form, mitochondrial	Pdha1	300	_YHGHS(ph)MSDPGVS(ph)YR_	71490	71225	76360	75942
Q9QZW0	Probable phospholipid-transporting ATPase 11C	Atp11c	1105	_RAS(ph)DSLSAR_	2224	2012.2	2380.4	1990.1
Q61165	Sodium/hydrogen exchanger 1	Slc9a1	697	_LDS(ph)PTLSR_	4280.7	3568.8	5341	4986
B2RY04	Dedicator of cytokinesis protein 5	Dock5	1765	_S(ph)LQLVDSR_	2417	2493.1	2442.9	2884.7
O70405	Serine/threonine-protein kinase ULK1	Ulk1	637	_TPS(ph)SQNLLTLLAR_	8928.4	7999.4	7879.5	8298.8
Q61136	Serine/threonine-protein kinase PRP4 homolog	Prpf4b	233	_SKS(ph)QDQAR_	3261.2	3004.5	3005.6	3644.2
Q61136	Serine/threonine-protein kinase PRP4 homolog	Prpf4b	578	_S(ph)RS(ph)PS(ph)PDDILER_	8224.4	9505.6	9962.4	8772.4
Q61136	Serine/threonine-protein kinase PRP4 homolog	Prpf4b	580	_S(ph)RS(ph)PS(ph)PDDILER_	8224.4	9505.6	9962.4	8772.4
Q61136	Serine/threonine-protein kinase PRP4 homolog	Prpf4b	576	_S(ph)RS(ph)PS(ph)PDDILER_	6726.5	7062.5	7935.8	7186
Q8BU14	Translocation protein SEC62	Sec62	335	_GAPADHGPEGS(ph)GGER_	1877.7	1793.9	1736.5	1741
Q8BGU5	Cyclin-Y	Ccny	326	_SAS(ph)ADNLILPR_	10364	10211	12586	13220
Q69ZN7	Myoferlin	Myof	174	_GPSGTVS(ph)EAQLAR_	7065.7	6299.6	9758.9	9451.8
A6H8H2	DENN domain-containing protein 4C	Dennd4c	720	_LFDS(ph)PQK_	3276.5	3068.5	5473.5	5238.9
P59017	Bcl-2-like protein 13	Bcl2l13	387	_S(ph)HTGEAAAVR_	1450.4	941.35	1091.1	904.32
Q3TAA7	Serine/threonine-protein kinase 11-interacting protein	Stk11ip	388	_AS(ph)ISEPSDTDPELR_	5218.6	4309.3	6721.1	5694.6
Q9CYZ2	Tumor protein D54	Tpd52l2	180	_NSATFKS(ph)FEDR_	6529.8	5681.2	6290.2	7835.8
Q9CR25	Diphthamide biosynthesis protein 2	Dph2	488	_GIAIAYEDEGS(ph)S_	1283.6	1373.2	1388.8	1914.3
Q9CR25	Diphthamide biosynthesis protein 2	Dph2	489	_GIAIAYEDEGS(ph)S_	1283.6	1373.2	1388.8	1914.3
Q9Z2H5	Band 4.1-like protein 1	Epb41l1	782	_SLS(ph)PIIGK_	1657.4	1276.9	1263.3	1254.3
Q8R1A4	Dedicator of cytokinesis protein 7	Dock7	900	_SLSNS(ph)NPDISGTPTSPDDEVR_	32123	30921	37143	33802
Q8R1A4	Dedicator of cytokinesis protein 7	Dock7	180	_S(ph)MSIDDTPR_	8663	9150.8	9651.4	9659.9
Q8R1A4	Dedicator of cytokinesis protein 7	Dock7	1420	_S(ph)PSGSAFGSQENLR_	13646	12627	14268	14974
Q69ZS0	E3 ubiquitin-protein ligase PDZRN3	Pdzrn3	775	_STPLTLEIS(ph)PDNSLR_	14381	13484	15303	14048
Q8BTV2	Cleavage and polyadenylation specificity factor subunit 7	Cpsf7	48	_SSS(ph)TEPPPPVR_	4093.8	4931.7	4733.2	4477
Q8BTV2	Cleavage and polyadenylation specificity factor subunit 7	Cpsf7	203	_AT(ph)PSENLVPSSAR_	8535.7	6267.2	7639	6057.5
Q99LD4	COP9 signalosome complex subunit 1	Gps1	454	_EGS(ph)QGELTPANSQSR_	2598.4	4548.6	2618	2660.7
Q99PL5	Ribosome-binding protein 1	Rrbp1	135	_LASS(ph)PKDR_	1705.9	1060.8	2185.1	1112.2
Q91Z69	SLIT-ROBO Rho GTPase-activating protein 1	Srgap1	413	_S(ph)TVSET(ph)YLS(ph)K_	4706.7	5894.1	5088.9	7819
Q91Z69	SLIT-ROBO Rho GTPase-activating protein 1	Srgap1	421	_S(ph)TVSET(ph)YLS(ph)K_	4706.7	5894.1	5088.9	7819
Q91Z69	SLIT-ROBO Rho GTPase-activating protein 1	Srgap1	418	_S(ph)TVSET(ph)YLS(ph)K_	4706.7	5894.1	5088.9	7819
Q8BPM2	Mitogen-activated protein kinase kinase kinase kinase 5	Map4k5	335	_TAS(ph)EINFDK_	2564.8	1682.5	2835.6	2957
Q8BPM2	Mitogen-activated protein kinase kinase kinase kinase 5	Map4k5	333	_T(ph)ASEINFDK_	2564.8	1682.5	2835.6	2957
Q9D6W8	Uncharacterized protein C17orf59 homolog		43	_TLS(ph)GEEEAESVGVSSR_	8241.5	7833.8	9860.3	9599.5
Q8BGZ4	Cell division cycle protein 23 homolog	Cdc23	593	_RVSPLNLS(ph)SVTP_	2279.6	1783.7	2276.8	2024.5
Q8BGZ4	Cell division cycle protein 23 homolog	Cdc23	596	_VSPLNLSSVT(ph)P_	6180.5	6824.2	6472.4	7496.6
Q922D4	Serine/threonine-protein phosphatase 6 regulatory subunit 3	Ppp6r3	588	_IQQFDDGGS(ph)DEEDIWEEK_	18106	16473	31087	47368
Q9CR00	26S proteasome non-ATPase regulatory subunit 9	Psmd9	128	_LASNS(ph)PVLPQAFAR_	9158	9215.4	10063	9728.8
Q80XQ2	TBC1 domain family member 5	Tbc1d5	811	_ESGFTIVS(ph)PLDI_	2043.1	2059.8	2159.2	2506.1
E9Q5K9		Ythdc1	146	_AKS(ph)PT(ph)PDGSER_	2684.6	2251.8	2634.1	3385.6
E9Q5K9		Ythdc1	309	_GIS(ph)PIVFDR_	5919.1	5090	6593.8	5210.8
E9Q5K9		Ythdc1	148	_AKS(ph)PT(ph)PDGSER_	2684.6	2251.8	2634.1	3385.6
Q3UZ39	Leucine-rich repeat flightless-interacting protein 1	Lrrfip1	605	_QASGS(ph)PEQK_	3601.9	3453.4	3773.5	3636.6
Q9D2N4	Dystrobrevin alpha	Dtna	567	_S(ph)SPSHTISR_	2362.4	2537.8	2342.2	2015.2
O35613	Death domain-associated protein 6	Daxx	515	_RNS(ph)EPAEGLR_	1143.4	1190	960.71	860.81
Q52KF3	Protein spire homolog 1	Spire1	229	_LRPVS(ph)PEEIR_	9142.1	8128.9	8666.1	9738.3
Q61191	Host cell factor 1;HCF N-terminal chain 1;HCF N-terminal chain 2;HCF N-terminal chain 3;HCF N-terminal chain 4;HCF N-terminal chain 5;HCF N-terminal chain 6;HCF C-terminal chain 1;HCF C-terminal chain 2;HCF C-terminal chain 3;HCF C-terminal chain 4;HCF C-terminal chain 5;HCF C-terminal chain 6	Hcfc1	598	_VASS(ph)PVMVSNPATR_	6337.8	6530.8	7095	8066.5
O55201	Transcription elongation factor SPT5	Supt5h	664	_DVTNLTVGGFTPMS(ph)PR_	33051	35622	36934	39955
Q9ESK9	RB1-inducible coiled-coil protein 1	Rb1cc1	237	_S(ph)TELVLSPDMPR_	19072	19309	22844	20894
Q4VAC9	Pleckstrin homology domain-containing family G member 3	Plekhg3	762	_SSSVLS(ph)LEGSDK_	8118.8	8153.9	9178.4	9506.8
O88587	Catechol O-methyltransferase	Comt	261	_AVYQGPGSS(ph)PVKS_	4604.1	5441.3	5604.8	4242.9
Q8K120	Nuclear factor of activated T-cells, cytoplasmic 4	Nfatc4	334	_RTS(ph)SEQAVALPR_	2707	2772.6	1838.9	2447.9
A2APB8	Targeting protein for Xklp2	Tpx2	113	_AVSGNT(ph)PVQPQR_	3525.3	2926.8	5209.5	2934.8
Q8K124	Pleckstrin homology domain-containing family O member 2	Plekho2	395	_SSS(ph)LGDLLR_	5926.6	7076.8	6985.7	6145.9
Q62523	Zyxin	Zyx	336	_S(ph)PGGPGPLTLK_	3061.6	4201.1	4303	7076.4
Q9CW03	Structural maintenance of chromosomes protein 3	Smc3	1067	_GDVEGSQS(ph)QDEGEGSGESER_	3920.9	4426.5	4599.1	4666.2
Q8K1J5	Protein SDE2 homolog	Sde2	269	_EDGIDAVEVAADRPGS(ph)PR_	8402	6856.6	8306.7	7472.8
O08553	Dihydropyrimidinase-related protein 2	Dpysl2	517	_TVTPAS(ph)SAK_	5199.5	5929.3	6314	5694.6
P48725	Pericentrin	Pcnt	1437	_RNS(ph)EIDELK_	3520.5	3636.2	5027.8	4331.9
Q9JJA9	General receptor for phosphoinositides 1-associated scaffold protein	Grasp	93	_NFTQS(ph)PEQQR_	3657.4	3326.7	3592.5	2708.1
Q61687	Transcriptional regulator ATRX	Atrx	1290	_QSEES(ph)PADDGELR_	16075	15195	17338	16397
Q61687	Transcriptional regulator ATRX	Atrx	854	_TTQEGS(ph)S(ph)ADDTGDTEGR_	1910.9	1642.2	1913.7	1515.8
Q61687	Transcriptional regulator ATRX	Atrx	855	_TTQEGS(ph)S(ph)ADDTGDTEGR_	1910.9	1642.2	1913.7	1515.8
Q9WTQ5	A-kinase anchor protein 12	Akap12	584	_GPSEAPQEAEAEEGATS(ph)DGEK_	15842	17383	17444	19181
Q9WTQ5	A-kinase anchor protein 12	Akap12	350	_LS(ph)ADYEK_	6478.7	5644.1	5562.4	5563.5
Q9WTQ5	A-kinase anchor protein 12	Akap12	630	_SATLS(ph)S(ph)T(ph)ESTASGMQDEVR_	5157.4	7369.6	7121.6	4958.5
Q9WTQ5	A-kinase anchor protein 12	Akap12	631	_SATLS(ph)S(ph)T(ph)ESTASGMQDEVR_	5157.4	7369.6	7121.6	4958.5
Q9WTQ5	A-kinase anchor protein 12	Akap12	632	_SATLS(ph)S(ph)T(ph)ESTASGMQDEVR_	5157.4	7369.6	7121.6	4958.5
Q6EDY6	Leucine-rich repeat-containing protein 16A	Lrrc16a	971	_S(ph)SGLISELPSEEGR_	13387	10353	10929	10176
Q6EDY6	Leucine-rich repeat-containing protein 16A	Lrrc16a	972	_RSS(ph)GLISELPSEEGR_	5356.3	5277.1	5390.4	6821.7
Q5XJE5	RNA polymerase-associated protein LEO1	Leo1	198	_AQIS(ph)DDDR_	870.59	852.43	1195.2	834.48
Q5XJE5	RNA polymerase-associated protein LEO1	Leo1	659	_YVIS(ph)DEEEEEDD_	11245	11136	12750	13709
Q5XJE5	RNA polymerase-associated protein LEO1	Leo1	189	_MQNT(ph)DDEDR_	1380.6	1646.7	1983.5	2261.3
Q5U4C3	Splicing factor, arginine/serine-rich 19	Scaf1	691	_EVLYDS(ph)EGLS(ph)ADER_	23421	21163	23794	21357
Q5U4C3	Splicing factor, arginine/serine-rich 19	Scaf1	695	_EVLYDS(ph)EGLS(ph)ADER_	23421	21163	23794	21357
Q9WU42	Nuclear receptor corepressor 2	Ncor2	1220	_IVGEDS(ph)PSR_	2783.3	2083.3	2356.7	1597
Q8BUH8	Sentrin-specific protease 7	Senp7	12	_RAS(ph)SEIVTEGK_	2328.2	2283.1	2217.1	2596
P68373	Tubulin alpha-1C chain	Tuba1c	439	_DYEEVGADS(ph)AEGDDEGEEY_	5188.7	4967.9	6469.7	6626.2
P68369	Tubulin alpha-1A chain;Tubulin alpha-1B chain	Tuba1a;Tuba1b	439	_DYEEVGVDS(ph)VEGEGEEEGEEY_	10325	9496.3	12624	13077
B1AY10	Transcriptional repressor NF-X1	Nfx1	147	_EHS(ph)PSESEK_	5342	4731	5898.7	5820.1
B1AY13	Ubiquitin carboxyl-terminal hydrolase 24	Usp24	1940	_NMDQGGGGS(ph)PR_	3271.5	2453.3	4249.9	9054
Q61235	Beta-2-syntrophin	Sntb2	90	_GPAGEASAS(ph)PPVR_	8356	8578.6	10005	9196.9
Q8K1N2	Pleckstrin homology-like domain family B member 2	Phldb2	465	_RLS(ph)AGTTVADVQK_	4223.5	4810.8	3406	5418.7
Q8K1N2	Pleckstrin homology-like domain family B member 2	Phldb2	345	_MLLAST(ph)SSDDFDR_	4849.7	4535.1	6248.1	5960.9
Q8K1N2	Pleckstrin homology-like domain family B member 2	Phldb2	400	_QSSET(ph)PQPVLR_	1905.2	2023.2	2307.2	1886.1
Q8CH25	SAFB-like transcription modulator	Sltm	289	_DVQDAIAQS(ph)PEK_	11174	11921	10224	11163
Q91VH2	Sorting nexin-9	Snx9	175	_SSS(ph)PYFK_	2416.5	2621.9	2898.5	3305.3
Q9D7S7	60S ribosomal protein L22-like 1	Rpl22l1	118	_YFQISQDEDGS(ph)ES(ph)ED_	51994	49954	38941	30682
Q9D7S7	60S ribosomal protein L22-like 1	Rpl22l1	120	_YFQISQDEDGS(ph)ES(ph)ED_	31792	29744	23681	19711
Q8BI72	CDKN2A-interacting protein	Cdkn2aip	262	_QQSGS(ph)PK_	2862.5	2629.2	3305.3	3591.6
Q61234	Alpha-1-syntrophin	Snta1	194	_QPS(ph)SPGPQPR_	2405.6	2458.2	2658.1	2231.9
Q6NXJ0	Protein WWC2	Wwc2	999	_SQT(ph)FSPGER_	3046.5	1860.7	3830.1	3277.9
P11499	Heat shock protein HSP 90-beta	Hsp90ab1	255	_IEDVGS(ph)DEEDDSGK_	28888	27840	28432	34897
Q58A65	C-Jun-amino-terminal kinase-interacting protein 4	Spag9	332	_NVSTES(ph)GENEEK_	5774	4831.8	7337.8	7222
O88643	Serine/threonine-protein kinase PAK 1	Pak1	212	_SVIEPLPVT(ph)PTR_	4387.8	5739.9	4633.8	7123.9
P99027	60S acidic ribosomal protein P2	Rplp2	102	_KEES(ph)EES(ph)DDDMGFGLFD_	8743	8819	9053.3	9923.2
P99027	60S acidic ribosomal protein P2	Rplp2	105	_KEES(ph)EES(ph)DDDMGFGLFD_	8743	8819	9053.3	9923.2
Q64727	Vinculin	Vcl	290	_DPNAS(ph)PGDAGEQAIR_	9799.9	8980.8	13188	14037
Q64727	Vinculin	Vcl	346	_GQGAS(ph)PVAMQK_	32708	30931	37749	42086
Q64727	Vinculin	Vcl	822	_SFLDSGY(ph)R_	2910.7	2788.9	3053.2	3010.1
Q9D824	Pre-mRNA 3'-end-processing factor FIP1	Fip1l1	280	_AES(ph)PDLRR_	7163.9	6623.1	6423.3	6144.4
Q9D824	Pre-mRNA 3'-end-processing factor FIP1	Fip1l1	487	_DHS(ph)PTPSVFNS(ph)DEER_	14142	16574	15284	16541
Q3UMT1	Protein phosphatase 1 regulatory subunit 12C	Ppp1r12c	454	_SAS(ph)SSLLEK_	1993.9	2068.7	2530.9	2280.3
Q9D7P6	Iron-sulfur cluster assembly enzyme ISCU, mitochondrial	Iscu	15	_AAS(ph)ALLLR_	4479.6	4082.3	4904.7	4299.7
O08539	Myc box-dependent-interacting protein 1	Bin1	298	_SPS(ph)PPPDGSPAATPEIR_	15923	18282	18935	18123
O08539	Myc box-dependent-interacting protein 1	Bin1	304	_SPS(ph)PPPDGS(ph)PAATPEIR_	6214.7	7426.9	8301	7604.8
P24788	Cyclin-dependent kinase 11B	Cdk11b	270	_DLLSDLQDIS(ph)DSER_	16862	15309	18858	19205
P24788	Cyclin-dependent kinase 11B	Cdk11b	578	_EYGS(ph)PLK_	5697.5	5357.2	5280.2	5952
P24788	Cyclin-dependent kinase 11B	Cdk11b	47	_RDS(ph)LEEGELR_	3094.5	3039.3	3792.3	3765.9
P24788	Cyclin-dependent kinase 11B	Cdk11b	115	_SHS(ph)AEGGK_	4928.5	4593.7	5118.6	5212.8
P10518	Delta-aminolevulinic acid dehydratase	Alad	214	_DAAQS(ph)SPAFGDR_	2459.3	3197.3	3530.3	2989.9
P10518	Delta-aminolevulinic acid dehydratase	Alad	215	_DAAQS(ph)SPAFGDR_	2459.3	3197.3	3530.3	2989.9
Q9JIX8	Apoptotic chromatin condensation inducer in the nucleus	Acin1	838	_GVQAGNS(ph)DTEGGQPGR_	6199.5	6211.2	5678.8	6891.5
Q9JIX8	Apoptotic chromatin condensation inducer in the nucleus	Acin1	1003	_TAQVPS(ph)PPR_	4146.8	4059.9	4158.7	4287.1
Q80U72	Protein scribble homolog	Scrib	1548	_LS(ph)PDFVEELR_	13696	13041	15423	15339
Q80U72	Protein scribble homolog	Scrib	1457	_MQS(ph)PELPAPER_	8119.9	7963	8990.4	7613.8
Q80U72	Protein scribble homolog	Scrib	1361	_RVS(ph)LVGADDLR_	1142.2	882.65	1112.9	810.53
Q8C6B2	Rhotekin	Rtkn	220	_LSSS(ph)LGR_	2187.4	2035.5	2784.9	2529.4
Q80TV8	CLIP-associating protein 1	Clasp1	1088	_NSSNTGVGS(ph)PSNTIGR_	5315.7	3844.6	4634	4030.9
Q80TV8	CLIP-associating protein 1	Clasp1	600	_SRS(ph)DIDVNAAASAK_	10441	9831.7	10964	10668
Q02053	Ubiquitin-like modifier-activating enzyme 1	Uba1	13	_RVS(ph)GPDPK_	4907.9	6044.9	4414.9	5850
P46935	E3 ubiquitin-protein ligase NEDD4	Nedd4	287	_RPSPDDDLT(ph)DEDNDDMQLQAQR_	50059	42223	45644	41581
P46938	Yorkie homolog	Yap1	149	_QSS(ph)FEIPDDVPLPAGWEMAK_	9591.5	9896.2	11994	9472.9
P46938	Yorkie homolog	Yap1	48	_GDS(ph)ETDLEALFNAVM(ox)NPK_	1948.3	2007.5	2114	1302.9
P46938	Yorkie homolog	Yap1	95	_QAST(ph)DAGTAGALT(ph)PQHVR_	6481.9	6610.2	5263	6270.4
P46938	Yorkie homolog	Yap1	104	_QAST(ph)DAGTAGALT(ph)PQHVR_	2165.7	1935.5	2067.7	2163.2
Q61609	Sodium-dependent phosphate transporter 1	Slc20a1	268	_S(ph)SPS(ph)ESPLMEK_	6272.2	6025.4	8283.4	10059
Q61609	Sodium-dependent phosphate transporter 1	Slc20a1	271	_S(ph)SPS(ph)ESPLMEK_	6272.2	6025.4	8283.4	10059
Q3TJD7	PDZ and LIM domain protein 7	Pdlim7	253	_HSQPATPT(ph)PLQNR_	2780.8	2513	3270.2	3296.9
Q91V92	ATP-citrate synthase	Acly	455	_TAS(ph)FSESR_	874.98	1348	765.35	3207.5
A2APV2	Formin-like protein 2	Fmnl2	171	_S(ph)IEDLHR_	798.91	609.3	786.44	648.83
Q9R020	Zinc finger Ran-binding domain-containing protein 2	Zranb2	188	_YNLDAS(ph)EEEDSNK_	17253	16155	18933	15974
Q9WTK5	Nuclear factor NF-kappa-B p100 subunit;Nuclear factor NF-kappa-B p52 subunit	Nfkb2	425	_T(ph)PPEAPQGEPQALDTLQR_	6788.1	6126.6	7137	6020.1
Q3UQN2	FCH domain only protein 2	Fcho2	403	_NSS(ph)NEELTK_	4424.4	4102.9	3971.8	3926.8
Q9ESX5	H/ACA ribonucleoprotein complex subunit 4	Dkc1	508	_VVEEMS(ph)E_	5317.5	5004.6	5425.4	5220.8
Q8CGB3	Uveal autoantigen with coiled-coil domains and ankyrin repeats	Uaca	938	_RMST(ph)VS(ph)QSLK_	7876.4	4433.6	8638.4	5386.7
Q8CGB3	Uveal autoantigen with coiled-coil domains and ankyrin repeats	Uaca	940	_RMST(ph)VS(ph)QSLK_	7876.4	4433.6	8638.4	5386.7
Q8CGB3	Uveal autoantigen with coiled-coil domains and ankyrin repeats	Uaca	936	_RMST(ph)VS(ph)QSLK_	7876.4	4433.6	8638.4	5386.7
Q8CGB6	Tensin-like C1 domain-containing phosphatase	Tenc1	120	_SFS(ph)LDPLM(ox)ER_	10732	11569	12247	15013
Q7TSC1	Protein PRRC2A	Prrc2a	1002	_ETPPGGNLS(ph)PAPR_	3539.1	3578.6	3875.7	2866.3
Q7TSC1	Protein PRRC2A	Prrc2a	1217	_LISGPLS(ph)PMSR_	23776	25266	26371	25467
Q811L6	Microtubule-associated serine/threonine-protein kinase 4	Mast4	1368	_S(ph)AGSIPLSPLAR_	9747.3	7152.6	9605.4	8375.7
Q9JJ66	Cell division cycle protein 20 homolog	Cdc20	70	_VQTT(ph)PSKPGGDR_	1675.8	1213.7	1757.9	1860.7
P17141	Zinc finger protein 37	Zfp37	590	_IHSEEQS(ph)EEED_	2157	2050.2	1832	2305.1
Q6A037	NEDD4-binding protein 1	N4bp1	241	_ART(ph)PVSELTK_	3169.3	3566.1	3279.1	3421.4
E9Q1P8	Interferon regulatory factor 2-binding protein 2	Irf2bp2	169	_LEEPPELNRQS(ph)PNPR_	7152	6794.1	7708.1	7335.6
A2AHC3	Calmodulin-regulated spectrin-associated protein 1	Camsap1	1133	_S(ph)PSDPGGELPEK_	5525	5078.7	6596.4	7086.7
O35295	Transcriptional activator protein Pur-beta	Purb	316	_GGGSGGGDES(ph)EGEEVDED_	2161.7	1804.8	2656.3	2499.4
Q9EP82	tRNA (guanine-N(7)-)-methyltransferase subunit WDR4	Wdr4	397	_SPFPGS(ph)PEQTK_	7079.7	5890.3	7523.9	6895
P20357	Microtubule-associated protein 2	Map2	1783	_VDHGAEIITQS(ph)PSR_	4922.1	4604.3	6043.1	4970.1
Q8R1Q8	Cytoplasmic dynein 1 light intermediate chain 1	Dync1li1	207	_DFQEYVEPGEDFPAS(ph)PQR_	14754	16545	21465	23729
P56726	Smoothened homolog	Smo	791	_TNLM(ox)EAEILDADS(ph)DF_	16398	14860	16290	15212
Q80TZ9	Arginine-glutamic acid dipeptide repeats protein	Rere	600	_AS(ph)PINEDIR_	5992.1	4016.5	5737.5	5022.9
Q80TZ9	Arginine-glutamic acid dipeptide repeats protein	Rere	656	_VAS(ph)DTEDTDR_	11606	11446	11868	10520
P83093	Stromal interaction molecule 2	Stim2	523	_SIVPSS(ph)PQSQR_	4852	4852.6	4852.6	4058.5
Q9CRA5	Golgi phosphoprotein 3	Golph3	35	_AAGGGGGS(ph)GEDEAQSR_	1434.8	1181.2	1550.1	1249.2
Q9EP71	Ankycorbin	Rai14	293	_S(ph)ITSTPLSGK_	5650.3	7064.8	7016.2	9958.5
Q9EP71	Ankycorbin	Rai14	297	_SITST(ph)PLSGK_	5650.3	7064.8	7016.2	9958.5
Q05512	Serine/threonine-protein kinase MARK2	Mark2	453	_VPAS(ph)PLPGLDR_	13347	12869	14397	9264.6
Q922U1	U4/U6 small nuclear ribonucleoprotein Prp3	Prpf3	619	_GDDDEES(ph)DEEAVK_	2815.4	2436.5	2740.1	2014.5
Q80TY0	Formin-binding protein 1	Fnbp1	296	_TVS(ph)DNSLSSSK_	9099.8	9787.3	9194.1	10492
Q60760	Growth factor receptor-bound protein 10	Grb10	455	_SVS(ph)ENSLVAM(ox)DFSGQIGR_	8846	7535.8	8756.2	7371.7
Q6PHZ5	Putative RNA-binding protein 15B	Rbm15b	107	_ASGDPGAGGAS(ph)PR_	2762.3	1991.2	2523.5	2214.6
Q6PHZ5	Putative RNA-binding protein 15B	Rbm15b	606	_TTHS(ph)PYEER_	5021	4820.7	4913.2	3878.1
P35831	Tyrosine-protein phosphatase non-receptor type 12	Ptpn12	673	_DADVSEES(ph)PPPLPER_	16203	15483	16799	16986
Q6A065	Centrosomal protein of 170 kDa	Cep170	1188	_LVPSDKLS(ph)PR_	5576.7	6072.1	7008.7	6490.6
Q6A065	Centrosomal protein of 170 kDa	Cep170	1155	_S(ph)DSEATISR_	1799	1807.1	2159.1	1622.7
P42128	Forkhead box protein K1	Foxk1	406	_S(ph)APAS(ph)PT(ph)HPGLMSPR_	2819.3	2881.6	4212.5	3169.8
P42128	Forkhead box protein K1	Foxk1	408	_S(ph)APASPT(ph)HPGLMSPR_	8085.7	8445.1	10464	9722.6
P47811	Mitogen-activated protein kinase 14	Mapk14	182	_HTDDEMTGY(ph)VATR_	8191.8	10781	10648	13533
Q9EP53	Hamartin	Tsc1	502	_GGFDS(ph)PFYR_	2783.6	2724.7	2696.1	2423.7
Q9ES28	Rho guanine nucleotide exchange factor 7	Arhgef7	673	_KPS(ph)DEEFAVR_	12983	12408	7766.9	10291
Q9ES28	Rho guanine nucleotide exchange factor 7	Arhgef7	497	_M(ox)S(ph)GFIYQGK_	14747	9797.6	19776	20144
Q6P6L0	Filamin A-interacting protein 1-like	Filip1l	1080	_PAS(ph)PSAPLQDNR_	5820.6	4564.6	5886.9	3440.5
Q6P6L0	Filamin A-interacting protein 1-like	Filip1l	789	_RIS(ph)DPQVFSK_	3223.7	2912.7	3588	3429.2
Q3UTJ2	Sorbin and SH3 domain-containing protein 2	Sorbs2	379	_SFISSS(ph)PSSPSR_	4400.9	4538	5934.1	5657
Q5I012	Putative sodium-coupled neutral amino acid transporter 10	Slc38a10	887	_QDVFGEGS(ph)EER_	12423	11182	11716	10600
Q80WT5	Aftiphilin	Aftph	151	_SFS(ph)PGDFR_	3866.1	4051.1	4071.1	4647.6
Q9DBS5	Kinesin light chain 4	Klc4	611	_GLSAS(ph)TVDLSSSS_	908.63	807.86	1377.3	1022.3
Q9DBS9	Oxysterol-binding protein-related protein 3	Osbpl3	33	_QDS(ph)WEVVEGLR_	8331	10653	9616.4	0
Q9Z1T6	1-phosphatidylinositol 3-phosphate 5-kinase	Pikfyve	305	_S(ph)ASITNLSLDR_	4145.7	3806.9	3566.9	3240
Q921F4	Heterogeneous nuclear ribonucleoprotein L-like	Hnrpll	37	_TEEGEIVYS(ph)AEESENR_	32168	32195	34596	32570
Q61097	Kinase suppressor of Ras 1	Ksr1	392	_TES(ph)VPSDINNPVDR_	10554	9455.2	12390	9712.6
Q9CQ22	Ragulator complex protein LAMTOR1	Lamtor1	28	_LLLDPSST(ph)PTK_	832.26	867.85	826.58	743.73
A2AR02	Peptidyl-prolyl cis-trans isomerase G	Ppig	685	_EQS(ph)PVSK_	3429.4	3298.8	3545.2	3263.2
A2AR02	Peptidyl-prolyl cis-trans isomerase G	Ppig	354	_RS(ph)ET(ph)PPHWR_	2697.2	2697.8	3302.1	3631.6
A2AR02	Peptidyl-prolyl cis-trans isomerase G	Ppig	356	_RS(ph)ET(ph)PPHWR_	3656.6	3567.6	4710.9	5530.4
Q9DBR7	Protein phosphatase 1 regulatory subunit 12A	Ppp1r12a	507	_LAS(ph)TSDIEEK_	6951.9	12176	10215	5474.3
Q9DBR7	Protein phosphatase 1 regulatory subunit 12A	Ppp1r12a	870	_QS(ph)DTEDGSSK_	6799.5	2623.7	6438.6	4157.4
Q9DBR7	Protein phosphatase 1 regulatory subunit 12A	Ppp1r12a	909	_SAS(ph)YSYLEDR_	2913.4	2421.4	4559.1	4869.6
Q9DBR7	Protein phosphatase 1 regulatory subunit 12A	Ppp1r12a	911	_SASYS(ph)YLEDR_	2528.6	2276.5	3952	3643.2
Q9DBR7	Protein phosphatase 1 regulatory subunit 12A	Ppp1r12a	861	_STGVSFWTQDS(ph)DENEQER_	12521	11305	16239	17507
Q9JM52	Misshapen-like kinase 1	Mink1	746	_LDSS(ph)PVLSPGNK_	9159.4	8657.8	10087	8463.7
Q9DBR0	A-kinase anchor protein 8	Akap8	320	_ADS(ph)DGDLS(ph)ENDDGAGDLR_	10315	7381.2	9995.2	6158.3
Q9DBR0	A-kinase anchor protein 8	Akap8	325	_ADS(ph)DGDLS(ph)ENDDGAGDLR_	10315	7381.2	9995.2	6158.3
Q9DBR0	A-kinase anchor protein 8	Akap8	336	_S(ph)GDEEFR_	5873.3	4507.6	5658.9	5279.8
Q7TN02	Mediator of RNA polymerase II transcription subunit 26	Med26	435	_ADS(ph)PVPTEQLPR_	7949	8870.9	8611.9	7843.1
Q9CYA6	Zinc finger CCHC domain-containing protein 8	Zcchc8	503	_GT(ph)PPLTPSDS(ph)PQAR_	8822.6	8637.1	8414.8	9381.3
Q9CYA6	Zinc finger CCHC domain-containing protein 8	Zcchc8	495	_GT(ph)PPLTPSDS(ph)PQAR_	5118.2	4882.9	5134.5	5780.3
Q6ZQB6	Inositol hexakisphosphate and diphosphoinositol-pentakisphosphate kinase 2	Ppip5k2	499	_TSS(ph)EEEDNRR_	1356.8	1292	1329.1	846.73
Q6PGL7	WASH complex subunit FAM21	Fam21	157	_AGNS(ph)DS(ph)EEDDANER_	1699.1	1466	1342	1417.3
Q6PGL7	WASH complex subunit FAM21	Fam21	159	_AGNS(ph)DS(ph)EEDDANER_	1699.1	1466	1342	1417.3
Q6PGL7	WASH complex subunit FAM21	Fam21	1333	_VASIFDDPLNAFGS(ph)Q_	3669.3	3323.3	2717	2556
Q9ERU9	E3 SUMO-protein ligase RanBP2;Putative peptidyl-prolyl cis-trans isomerase	Ranbp2	2348	_AVVS(ph)PPK_	5371.7	4679.5	7197.5	6082.8
Q9ERU9	E3 SUMO-protein ligase RanBP2;Putative peptidyl-prolyl cis-trans isomerase	Ranbp2	2224	_IT(ph)PDMTLQTM(ox)K_	10916	10013	11469	11713
O35326	Serine/arginine-rich splicing factor 5	Srsf5	247	_SKS(ph)PASVDR_	3648.6	2749	2678.5	2592.3
Q8C0T5	Signal-induced proliferation-associated 1-like protein 1	Sipa1l1	1412	_HSAS(ph)PVVFSSAR_	3166.7	2945	3113.8	2388.5
Q8C0T5	Signal-induced proliferation-associated 1-like protein 1	Sipa1l1	288	_SKS(ph)ETGDSSIFR_	3739.4	3610	4298.9	5739.5
Q8C0T5	Signal-induced proliferation-associated 1-like protein 1	Sipa1l1	1564	_TLS(ph)DESIYSSQR_	21028	20161	21706	20755
Q9Z204	Heterogeneous nuclear ribonucleoproteins C1/C2	Hnrnpc	268	_MESEAGADDS(ph)AEEGDLLDDDDNEDR_	80731	61003	86524	75502
Q9Z204	Heterogeneous nuclear ribonucleoproteins C1/C2	Hnrnpc	232	_QADLSFSS(ph)PVEMK_	27502	24264	25605	33492
Q9Z204	Heterogeneous nuclear ribonucleoproteins C1/C2	Hnrnpc	249	_SEEEQSSAS(ph)VK_	5525.9	5918.2	5867.1	8102.9
Q80X90	Filamin-B	Flnb	983	_LDVTILS(ph)PSR_	6265	5668.4	8942.4	8145.1
Q80X90	Filamin-B	Flnb	1505	_YADEEIPRS(ph)PFK_	20419	21332	28513	30121
Q3UPF5	Zinc finger CCCH-type antiviral protein 1	Zc3hav1	349	_T(ph)SAAGFPLVAAQR_	1235	1356	2025.7	1688.6
Q9CQ79	Thioredoxin domain-containing protein 9	Txndc9	221	_KYDS(ph)DS(ph)DDD_	2896.2	2488.8	2578.4	2763.1
Q9CQ79	Thioredoxin domain-containing protein 9	Txndc9	223	_KYDS(ph)DS(ph)DDD_	2896.2	2488.8	2578.4	2763.1
P97434	Myosin phosphatase Rho-interacting protein	Mprip	1015	_S(ph)VIEQVSWDN_	6989.9	5656.5	11458	15308
Q9QYY8	Spastin	Spast	243	_DPLTHASNS(ph)LPR_	5929.2	5812.3	5286.9	5005
Q8BGC0	HIV Tat-specific factor 1 homolog	Htatsf1	455	_EGGS(ph)DGDHPER_	6734.3	6035.7	5797	5514.6
Q8BGC0	HIV Tat-specific factor 1 homolog	Htatsf1	613	_VLDEEGS(ph)ER_	2866.9	1337.5	2224.7	1496
Q8C142	Low density lipoprotein receptor adapter protein 1	Ldlrap1	198	_RDS(ph)TPSLK_	6899.1	7612.7	6105.3	8818.2
Q0P678	Zinc finger CCCH domain-containing protein 18	Zc3h18	847	_KANLS(ph)PDR_	4442.8	3951.3	4419.5	4533.8
Q0P678	Zinc finger CCCH domain-containing protein 18	Zc3h18	31	_ES(ph)GS(ph)EQDLDGAGER_	3146.6	2660.5	3943	2351.9
Q0P678	Zinc finger CCCH domain-containing protein 18	Zc3h18	33	_ES(ph)GS(ph)EQDLDGAGER_	3146.6	2660.5	3943	2351.9
Q0P678	Zinc finger CCCH domain-containing protein 18	Zc3h18	483	_S(ph)PQPPSR_	3217.8	3258.3	4336	3495.5
Q0P678	Zinc finger CCCH domain-containing protein 18	Zc3h18	64	_VQSQEETRS(ph)DEEDR_	850.52	1114.6	982.83	714.27
Q80X82	Symplekin	Sympk	1272	_TSS(ph)PETR_	6622.7	6261.3	6112.4	6037.5
O35344	Importin subunit alpha-3	Kpna3	60	_NVPQEESLEDS(ph)DVDADFK_	35406	30088	39265	41878
Q9JI10	Serine/threonine-protein kinase 3;Serine/threonine-protein kinase 3 36kDa subunit;Serine/threonine-protein kinase 3 20kDa subunit	Stk3	391	_NATS(ph)PQVQR_	2776.7	3203.7	2365.6	3247.9
Q99KG3	RNA-binding protein 10	Rbm10	738	_GLVAAYSGES(ph)DS(ph)EEEQER_	9930.8	10115	11432	11752
Q8BP27	Swi5-dependent recombination DNA repair protein 1 homolog	Sfr1	70	_ENPPS(ph)PPT(ph)SPAAPQPR_	6733.7	6410.8	6165.5	6318
Q9Z1R2	Large proline-rich protein BAG6	Bag6	995	_ENAS(ph)PAPGTTAEEAM(ox)SR_	9482.8	10792	9495.4	10181
Q9Z1R2	Large proline-rich protein BAG6	Bag6	1139	_LQEDPNYS(ph)PQR_	14080	12833	15846	14996
Q61909	Protein CBFA2T1	Runx1t1	565	_STT(ph)PGTPSTIETTPR_	6166.6	5448.4	6668	5157
Q61037	Tuberin	Tsc2	1805	_LIS(ph)SVDDFTEFV_	1526.6	1745.8	1096.8	2084.2
Q6GQT6	Sterol regulatory element-binding protein cleavage-activating protein	Scap	850	_ASPEEPGDS(ph)PPLR_	4452.1	5065.6	4519.3	4894.1
Q61033	Lamina-associated polypeptide 2, isoforms beta/delta/epsilon/gamma;Lamina-associated polypeptide 2, isoforms alpha/zeta	Tmpo;Tmpo	157	_S(ph)STPLPTVSSSAENTR_	4499.1	3847.1	4448	3729.4
Q61033	Lamina-associated polypeptide 2, isoforms beta/delta/epsilon/gamma;Lamina-associated polypeptide 2, isoforms alpha/zeta	Tmpo;Tmpo	167	_SSTPLPTVSSS(ph)AENTR_	4326.9	3644.4	4724.5	4897.1
Q61033	Lamina-associated polypeptide 2, isoforms beta/delta/epsilon/gamma;Lamina-associated polypeptide 2, isoforms alpha/zeta	Tmpo;Tmpo	422	_LSQSSYQDSESLS(ph)PPR_	13609	12476	17583	14601
Q61033	Lamina-associated polypeptide 2, isoforms beta/delta/epsilon/gamma;Lamina-associated polypeptide 2, isoforms alpha/zeta	Tmpo;Tmpo	159	_SST(ph)PLPTVSSSAENTR_	43376	40623	42140	39129
Q61033	Lamina-associated polypeptide 2, isoforms beta/delta/epsilon/gamma;Lamina-associated polypeptide 2, isoforms alpha/zeta	Tmpo;Tmpo	163	_SST(ph)PLPT(ph)VSSSAENTR_	6505.9	4905.8	6143.2	5941.6
Q6ZPZ3	Zinc finger CCCH domain-containing protein 4	Zc3h4	1270	_TGTGS(ph)PFAGNS(ph)PAR_	4571.7	3989.4	5408.3	3407.3
Q6ZPZ3	Zinc finger CCCH domain-containing protein 4	Zc3h4	1276	_TGTGS(ph)PFAGNS(ph)PAR_	4571.7	3989.4	5408.3	3407.3
Q3UL36	Arginine and glutamate-rich protein 1	Arglu1	74	_AS(ph)SPPDR_	1121.6	1234	1202.7	1215.1
O09000	Nuclear receptor coactivator 3	Ncoa3	720	_QEQLS(ph)PK_	4310	4270	4077.5	4194.9
Q8VDV3	Guanine nucleotide exchange factor for Rab-3A	Rab3il1	169	_TLVITSTPAS(ph)PNR_	9144.5	10813	9873.8	11230
Q9JLM8	Serine/threonine-protein kinase DCLK1	Dclk1	332	_SPS(ph)PSPTS(ph)PGSLR_	4870.4	5127.8	5430.7	4812.3
Q9JLM8	Serine/threonine-protein kinase DCLK1	Dclk1	334	_SPSPS(ph)PTSPGSLR_	3266.7	2785.6	1623.1	2367
Q9JLM8	Serine/threonine-protein kinase DCLK1	Dclk1	337	_SPS(ph)PSPTS(ph)PGSLR_	7906.1	8031.3	8478.6	7687.2
Q62376	U1 small nuclear ribonucleoprotein 70 kDa	Snrnp70	226	_YDERPGPS(ph)PLPHR_	8756.7	9664.9	9837.1	7057.1
Q8BWW9	Serine/threonine-protein kinase N2	Pkn2	582	_ASS(ph)LGETDESSELR_	5537.4	7464.1	6365.6	8085.4
Q8BWW4	La-related protein 4	Larp4	717	_EQYVPPRS(ph)PK_	2094.6	2194.2	2199.1	1857.4
Q9ERG0	LIM domain and actin-binding protein 1	Lima1	607	_ASS(ph)PSLR_	1682.7	1902.1	1337.4	1681.8
Q9ERG0	LIM domain and actin-binding protein 1	Lima1	372	_TSSLPESS(ph)PSK_	8329.3	7109.8	10080	9345.2
Q9D620	Rab11 family-interacting protein 1	Rab11fip1	357	_HLFS(ph)STENLAAR_	5683.4	7050.5	6708	6903.2
Q61026	Nuclear receptor coactivator 2	Ncoa2	736	_QEPAS(ph)PK_	2367.3	2067.7	1705.7	2061.7
Q6ZPY7	Lysine-specific demethylase 3B	Kdm3b	354	_VSESVADDSSS(ph)R_	4599.7	3071.9	3468.8	3282.6
P97855	Ras GTPase-activating protein-binding protein 1	G3bp1	231	_STS(ph)PAPADVAPAQEDLR_	16804	16563	18288	19857
P70399	Tumor suppressor p53-binding protein 1	Tp53bp1	816	_DAVTEDS(ph)PQPPLPSVR_	8672.8	8023.2	8812.8	8050.4
P70399	Tumor suppressor p53-binding protein 1	Tp53bp1	527	_MESLGS(ph)PR_	1922.4	2329	2624.1	2060.9
P70399	Tumor suppressor p53-binding protein 1	Tp53bp1	262	_SEDRPSS(ph)PQVSVAAVETK_	4868.9	5183.5	4023.3	4580.4
P70399	Tumor suppressor p53-binding protein 1	Tp53bp1	376	_STPFIVPSS(ph)PTEQGGR_	11199	12165	10864	10526
Q8C8U0	Liprin-beta-1	Ppfibp1	538	_GSQGTSPFPMSPPS(ph)PDSR_	15180	14225	14969	9388.7
Q8C8U0	Liprin-beta-1	Ppfibp1	957	_S(ph)PSASITDEDSNV_	1631.6	1592.7	1917.5	1704.4
Q8C8U0	Liprin-beta-1	Ppfibp1	560	_SQS(ph)TTFNPDDM(ox)SEPEFK_	8709.5	7834.1	8277	8425.3
Q8C8U0	Liprin-beta-1	Ppfibp1	435	_SSS(ph)LGNLK_	3934.6	2914.5	4256.2	4082.7
Q8C8U0	Liprin-beta-1	Ppfibp1	355	_STSSTPGMGS(ph)PSR_	2375.2	2438.6	3306.5	3632.8
Q8C8U0	Liprin-beta-1	Ppfibp1	500	_TAS(ph)APNLAETEK_	23162	19061	16576	17664
Q8C8U0	Liprin-beta-1	Ppfibp1	561	_SQST(ph)TFNPDDMSEPEFK_	7291.4	6293.9	8655.4	10878
P26645	Myristoylated alanine-rich C-kinase substrate	Marcks	143	_AEDGAAPSPSSET(ph)PK_	3286.8	3532.6	3902.8	3180.5
P23198	Chromobox protein homolog 3	Cbx3	95	_SLS(ph)DSESDDSK_	11995	10214	8708	9326.1
P27546	Microtubule-associated protein 4	Map4	785	_ATS(ph)PSTLVSTGPSSR_	2329.7	2017.5	3432.4	2572.6
P27546	Microtubule-associated protein 4	Map4	517	_DMS(ph)PSAETEAPLAK_	17791	15379	18979	19604
P27546	Microtubule-associated protein 4	Map4	798	_S(ph)PATTLPK_	6790.5	5871.8	8197.8	5938.8
P27546	Microtubule-associated protein 4	Map4	847	_NTT(ph)PTGAAPPAGMTSTR_	8524.6	7724.4	9593.1	8492.7
Q9DC11	Plexin domain-containing protein 2	Plxdc2	86	_ASM(ox)GQAS(ph)PES(ph)K_	1774.9	1559.2	1498.1	1643.2
Q9DC11	Plexin domain-containing protein 2	Plxdc2	89	_ASM(ox)GQAS(ph)PES(ph)K_	1774.9	1559.2	1498.1	1643.2
P26231	Catenin alpha-1;Catenin alpha-2	Ctnna1;Ctnna2	655	_SRT(ph)S(ph)VQT(ph)EDDQLIAGQSAR_	31889	26783	33214	29452
P26231	Catenin alpha-1;Catenin alpha-2	Ctnna1;Ctnna2	641	_TPEELDDS(ph)DFETEDFDVR_	72417	64624	82000	83847
P26231	Catenin alpha-1;Catenin alpha-2	Ctnna1;Ctnna2	654	_SRT(ph)S(ph)VQTEDDQLIAGQSAR_	25988	23613	29027	26159
P26231	Catenin alpha-1;Catenin alpha-2	Ctnna1;Ctnna2	658	_SRT(ph)S(ph)VQT(ph)EDDQLIAGQSAR_	8643.6	8289.6	10169	10283
A2A7S8	Uncharacterized protein KIAA1522	Kiaa1522	404	_GSPS(ph)GGSTAETSDTASIR_	4727.6	3309.7	3463	3981.1
Q69Z38	Pseudopodium-enriched atypical kinase 1	Peak1	1239	_FSNS(ph)MESLSSR_	9524.7	10425	13133	11203
Q61084	Mitogen-activated protein kinase kinase kinase 3	Map3k3	340	_SADS(ph)ENALTVQER_	5084.5	4099.9	6000	4828.4
Q61084	Mitogen-activated protein kinase kinase kinase 3	Map3k3	175	_S(ph)SPPPGYVPER_	4586.4	4961.3	4931.6	4920.5
Q78PG9	Coiled-coil domain-containing protein 25	Ccdc25	204	_VENMSSNQDGNDS(ph)DEFM(ox)_	34986	34102	42288	40181
Q921C5	Protein bicaudal D homolog 2	Bicd2	578	_S(ph)PVLLPK_	5400.5	4668.2	5901	5503.6
Q8K019	Bcl-2-associated transcription factor 1	Bclaf1	177	_AEGEPQEES(ph)PLK_	1062.7	834.96	993.99	1102
Q8K019	Bcl-2-associated transcription factor 1	Bclaf1	510	_ELFDYS(ph)PPLHK_	41429	38362	41787	42110
Q8K019	Bcl-2-associated transcription factor 1	Bclaf1	646	_QKS(ph)PEIHR_	5477.1	4618.9	4197.3	4475.1
Q9DBN9	Probable ATP-dependent RNA helicase DDX59	Ddx59	149	_EGEGSLRPS(ph)SPQR_	2477	2143.1	2777.5	2130.1
B1AZA5	Transmembrane protein 245	Tmem245	12	_GGPAEAPS(ph)PR_	3688.8	3094.9	4219.5	3515
Q6PGG2	GEM-interacting protein	Gmip	436	_SLDS(ph)PTS(ph)SPGAGAR_	3956.6	4574.3	3820.1	3546.2
Q9QYR6	Microtubule-associated protein 1A;MAP1A heavy chain;MAP1 light chain LC2	Map1a	1606	_ALGLEES(ph)PEEEGK_	7084.5	5909.2	6489.7	7060
Q8K3X4	Interferon regulatory factor 2-binding protein-like	Irf2bpl	636	_RNS(ph)S(ph)SPVSPASVPGQR_	2997.7	3400.8	2958	4783.7
Q8K3X4	Interferon regulatory factor 2-binding protein-like	Irf2bpl	638	_NSSS(ph)PVS(ph)PASVPGQR_	10394	9426.5	11247	9424.4
Q8K3X4	Interferon regulatory factor 2-binding protein-like	Irf2bpl	641	_NSSS(ph)PVS(ph)PASVPGQR_	2770.1	2574.1	2809.3	2410.3
Q8K3X4	Interferon regulatory factor 2-binding protein-like	Irf2bpl	195	_QS(ph)PNSSSAATSVASR_	6891.1	5354.4	7381	6001.7
Q8K012	Formin-binding protein 1-like	Fnbp1l	295	_TIS(ph)DGTISAAK_	10574	9671.1	11359	12065
Q8VE97	Serine/arginine-rich splicing factor 4	Srsf4	399	_DTDHS(ph)RS(ph)PSR_	20852	22607	20749	19442
P49312	Heterogeneous nuclear ribonucleoprotein A1	Hnrnpa1	6	_SES(ph)PKEPEQLR_	8795.7	9256.2	7818.4	12679
Q61069	Upstream stimulatory factor 1;Upstream stimulatory factor 2	Usf1;Usf2	186	_THPYS(ph)PK_	1873.2	1934.5	1903.4	1729
Q8BWY9	Protein CIP2A	Kiaa1524	899	_IS(ph)PETVNLSI_	199.33	374.46	261.64	485.2
Q99KW3	TRIO and F-actin-binding protein	Triobp	1603	_PSLDYVELSPLAPS(ph)SPQR_	18309	12410	18250	11525
Q8BL97	Serine/arginine-rich splicing factor 7	Srsf7	262	_SAS(ph)PERMD_	1162.4	1278	1790.9	2155.3
Q8BL97	Serine/arginine-rich splicing factor 7	Srsf7	210	_S(ph)GS(ph)IIGSR_	4685.8	4983.8	6099.3	5423.1
Q8BL97	Serine/arginine-rich splicing factor 7	Srsf7	212	_S(ph)GS(ph)IIGSR_	3561.6	3339.9	5409	4352.9
Q8BL97	Serine/arginine-rich splicing factor 7	Srsf7	208	_S(ph)RS(ph)GS(ph)IIGSR_	2208.2	2055.2	3581.1	2893.8
Q8BTI8	Serine/arginine repetitive matrix protein 2	Srrm2	1453	_ARS(ph)HS(ph)PSS(ph)PER_	1727.9	1770.7	1829.9	2187.8
Q8BTI8	Serine/arginine repetitive matrix protein 2	Srrm2	1455	_ARS(ph)HS(ph)PSS(ph)PER_	1727.9	1770.7	1829.9	2187.8
Q8BTI8	Serine/arginine repetitive matrix protein 2	Srrm2	1458	_ARS(ph)HS(ph)PSS(ph)PER_	1727.9	1770.7	1829.9	2187.8
Q8BTI8	Serine/arginine repetitive matrix protein 2	Srrm2	1825	_AS(ph)PATHR_	895.44	1095	949.19	740.75
Q8BTI8	Serine/arginine repetitive matrix protein 2	Srrm2	453	_EISS(ph)SPT(ph)SK_	6515.6	6121.9	7037	5456
Q8BTI8	Serine/arginine repetitive matrix protein 2	Srrm2	1278	_ELSHS(ph)PPR_	14684	13370	14319	14878
Q8BTI8	Serine/arginine repetitive matrix protein 2	Srrm2	1774	_GGS(ph)GYHS(ph)RS(ph)PTR_	4949.2	4693.7	5532.6	5189.9
Q8BTI8	Serine/arginine repetitive matrix protein 2	Srrm2	1778	_GGSGYHS(ph)RS(ph)PTR_	10224	8666.1	10455	8360
Q8BTI8	Serine/arginine repetitive matrix protein 2	Srrm2	1780	_GGSGYHS(ph)RS(ph)PTR_	10224	8666.1	10455	8360
Q8BTI8	Serine/arginine repetitive matrix protein 2	Srrm2	964	_HSGSTS(ph)PYLK_	8387.4	10006	8540.2	6923.2
Q8BTI8	Serine/arginine repetitive matrix protein 2	Srrm2	2691	_KET(ph)PS(ph)PR_	2675.2	2046.7	2360	1852.7
Q8BTI8	Serine/arginine repetitive matrix protein 2	Srrm2	2404	_S(ph)PVPSAFSDQSR_	11582	9662.5	12391	10348
Q8BTI8	Serine/arginine repetitive matrix protein 2	Srrm2	2052	_NHS(ph)GS(ph)RT(ph)PPVALSSSR_	2490.2	2154.7	2911.8	2958.5
Q8BTI8	Serine/arginine repetitive matrix protein 2	Srrm2	2054	_NHS(ph)GS(ph)RT(ph)PPVALSSSR_	2490.2	2154.7	2911.8	2958.5
Q8BTI8	Serine/arginine repetitive matrix protein 2	Srrm2	1465	_NNKS(ph)VT(ph)PQR_	2937.6	2967.3	3605.9	1915.8
Q8BTI8	Serine/arginine repetitive matrix protein 2	Srrm2	785	_QKS(ph)QT(ph)PTR_	2450.2	2816.7	2860.3	2351.9
Q8BTI8	Serine/arginine repetitive matrix protein 2	Srrm2	2656	_QPS(ph)PQPS(ph)PR_	966.17	445.46	1157.5	826.6
Q8BTI8	Serine/arginine repetitive matrix protein 2	Srrm2	333	_QSSS(ph)PYEDK_	8569.1	7424.6	8695.4	7668.6
Q8BTI8	Serine/arginine repetitive matrix protein 2	Srrm2	1338	_S(ph)SSELSPEVVEK_	13385	9700	14848	13096
Q8BTI8	Serine/arginine repetitive matrix protein 2	Srrm2	1339	_RSS(ph)SELSPEVVEK_	12084	12453	13984	14876
Q8BTI8	Serine/arginine repetitive matrix protein 2	Srrm2	1097	_SGMS(ph)PEQSK_	9731.8	8657.9	12027	12203
Q8BTI8	Serine/arginine repetitive matrix protein 2	Srrm2	1556	_SGS(ph)S(ph)PEMK_	4249	2964.5	4401.7	4103.8
Q8BTI8	Serine/arginine repetitive matrix protein 2	Srrm2	1557	_SGS(ph)S(ph)PEMK_	7414.8	6019	7044	6990
Q8BTI8	Serine/arginine repetitive matrix protein 2	Srrm2	797	_SGSS(ph)PPK_	2430.4	2060.3	2792.2	1923.6
Q8BTI8	Serine/arginine repetitive matrix protein 2	Srrm2	2644	_S(ph)LS(ph)YS(ph)PVER_	6272.1	6160.5	7482.5	5830.3
Q8BTI8	Serine/arginine repetitive matrix protein 2	Srrm2	2646	_SLS(ph)YS(ph)PVER_	11437	10828	13691	11967
Q8BTI8	Serine/arginine repetitive matrix protein 2	Srrm2	2648	_SLS(ph)YS(ph)PVER_	16157	14974	18548	15729
Q8BTI8	Serine/arginine repetitive matrix protein 2	Srrm2	812	_S(ph)NS(ph)PQPK_	2727	2521.5	2896	1789.9
Q8BTI8	Serine/arginine repetitive matrix protein 2	Srrm2	814	_S(ph)NS(ph)PQPK_	6405.1	5333.1	6876.9	5879.4
Q8BTI8	Serine/arginine repetitive matrix protein 2	Srrm2	1718	_S(ph)PS(ph)PKPR_	2966.5	2089.4	2824.2	2487.7
Q8BTI8	Serine/arginine repetitive matrix protein 2	Srrm2	1720	_S(ph)PS(ph)PKPR_	2966.5	2089.4	2824.2	2487.7
Q8BTI8	Serine/arginine repetitive matrix protein 2	Srrm2	248	_S(ph)RS(ph)T(ph)TPAPK_	5124.7	2512.2	3566.3	3216.7
Q8BTI8	Serine/arginine repetitive matrix protein 2	Srrm2	250	_S(ph)TTPAPK_	8453	5679.2	6232.5	6070.2
Q8BTI8	Serine/arginine repetitive matrix protein 2	Srrm2	1813	_SRT(ph)S(ph)PAPWK_	2069.6	2564	2979.9	4436.8
Q8BTI8	Serine/arginine repetitive matrix protein 2	Srrm2	1649	_S(ph)SPELTR_	1545.4	1007.2	1577.6	890.18
Q8BTI8	Serine/arginine repetitive matrix protein 2	Srrm2	1068	_SSS(ph)PVTELTAR_	11229	9606.7	10877	11383
Q8BTI8	Serine/arginine repetitive matrix protein 2	Srrm2	875	_S(ph)STPPRQS(ph)PSR_	1459.8	1564.3	1545.1	1673.4
Q8BTI8	Serine/arginine repetitive matrix protein 2	Srrm2	1360	_VSS(ph)PVLETVQQR_	7822.9	8109.2	8844.2	8039.3
Q8BTI8	Serine/arginine repetitive matrix protein 2	Srrm2	456	_EISS(ph)SPT(ph)SK_	4649.2	4428.3	5093.4	3976.4
Q8BTI8	Serine/arginine repetitive matrix protein 2	Srrm2	1782	_GGS(ph)GYHSRS(ph)PT(ph)R_	1233.3	1398.4	1315.9	1542.6
Q8BTI8	Serine/arginine repetitive matrix protein 2	Srrm2	2689	_KET(ph)PS(ph)PR_	2675.2	2046.7	2360	1852.7
Q8BTI8	Serine/arginine repetitive matrix protein 2	Srrm2	955	_M(ox)ELGT(ph)PLR_	4997.6	4890.4	5848.4	4722.1
Q8BTI8	Serine/arginine repetitive matrix protein 2	Srrm2	1467	_NNKS(ph)VT(ph)PQR_	2937.6	2967.3	3605.9	1915.8
Q8BTI8	Serine/arginine repetitive matrix protein 2	Srrm2	2077	_PSMSPT(ph)PLDR_	2700.3	2446.6	3559.5	3148.5
Q8BTI8	Serine/arginine repetitive matrix protein 2	Srrm2	787	_QKS(ph)QT(ph)PTR_	2450.2	2816.7	2860.3	2351.9
Q8BTI8	Serine/arginine repetitive matrix protein 2	Srrm2	251	_S(ph)RS(ph)T(ph)TPAPK_	8207	5512	6930.7	6395.7
Q8BTI8	Serine/arginine repetitive matrix protein 2	Srrm2	252	_ST(ph)T(ph)PAPK_	3082.4	2999.8	3364.4	3179
Q8BTI8	Serine/arginine repetitive matrix protein 2	Srrm2	1812	_SRT(ph)S(ph)PAPWK_	3577.2	3529.5	5105.7	6883.5
Q8BTI8	Serine/arginine repetitive matrix protein 2	Srrm2	2350	_T(ph)SPLMLDR_	10410	9220	12368	11047
Q8BKX1	Brain-specific angiogenesis inhibitor 1-associated protein 2	Baiap2	367	_SSS(ph)MAAGLER_	6258.9	5715.4	9505.3	9733.2
Q3UHC7	Disabled homolog 2-interacting protein	Dab2ip	978	_GDS(ph)PELKPR_	7762.7	5372.5	7786.1	6770.6
Q8K4P8	E3 ubiquitin-protein ligase HECW1	Hecw1	68	_STS(ph)DTDLVTSDSR_	2883.1	1844	2848.4	2320.7
Q8BXQ8	Protein FAM53C	Fam53c	234	_FSLS(ph)PSLGPQASR_	1337.7	1243.7	1635.1	1133.9
Q8R149	BUD13 homolog	Bud13	148	_HDT(ph)PDPS(ph)PPR_	2184.2	1772.6	2068.2	1835.3
Q8R149	BUD13 homolog	Bud13	144	_HDT(ph)PDPS(ph)PPR_	2184.2	1772.6	2068.2	1835.3
Q62417	Sorbin and SH3 domain-containing protein 1	Sorbs1	1201	_TPVDYIDLPYSSS(ph)PSR_	8474.4	7607.3	10484	8970.3
Q8BL80	Rho GTPase-activating protein 22	Arhgap22	387	_GEPGS(ph)PGLPTHR_	1590.3	2780.1	1973.6	2297.5
Q8BL80	Rho GTPase-activating protein 22	Arhgap22	397	_TSS(ph)LDGPAAAVLSR_	7814.1	11362	8483.8	15709
Q62419	Endophilin-A2	Sh3gl1	287	_ITASS(ph)SFR_	1691.5	1207.7	1780.8	1723.4
Q62418	Drebrin-like protein	Dbnl	299	_QLT(ph)QPETSYGR_	2474.5	2307.7	2995.2	3309.1
Q9Z2E1	Methyl-CpG-binding domain protein 2	Mbd2	410	_AADTEEVDIDM(ox)DS(ph)GDEA_	15780	15361	15227	15136
P14602	Heat shock protein beta-1	Hspb1	86	_QLS(ph)SGVSEIR_	2531.2	2735	2157.3	3584.4
P14602	Heat shock protein beta-1	Hspb1	13	_S(ph)PSWEPFR_	1113.2	968.46	1734.7	4000.4
P14602	Heat shock protein beta-1	Hspb1	15	_SPS(ph)WEPFR_	2596.4	2383.1	3864.3	8178.5
Q9CQC8	Maspardin	Spg21	304	_LGLS(ph)QEEP_	1403.7	1457.7	1284.3	1119.8
Q9CQC6	Basic leucine zipper and W2 domain-containing protein 1	Bzw1	411	_NAEEES(ph)ES(ph)EAEEGD_	2993.1	3178.2	3880.2	2833.9
Q9CQC6	Basic leucine zipper and W2 domain-containing protein 1	Bzw1	413	_NAEEES(ph)ES(ph)EAEEGD_	2024.8	1709.1	2076.3	1734.8
Q5SSI6	U3 small nucleolar RNA-associated protein 18 homolog	Utp18	202	_TSS(ph)DDES(ph)EEDEDDLLQR_	5396.3	5205.6	6862.4	5875
Q5SSI6	U3 small nucleolar RNA-associated protein 18 homolog	Utp18	206	_TSS(ph)DDES(ph)EEDEDDLLQR_	5396.3	5205.6	6862.4	5875
Q9CZ44	NSFL1 cofactor p47	Nsfl1c	176	_RHS(ph)GQDVHVVLK_	14248	13065	15395	15284
Q9CZ44	NSFL1 cofactor p47	Nsfl1c	140	_S(ph)PGETSKPR_	1686.3	1464.1	1828.8	1591.6
Q78PY7	Staphylococcal nuclease domain-containing protein 1	Snd1	426	_PAS(ph)PATETVPAFSER_	6959.7	5841.1	7874.8	6942.2
Q3V1V3	ESF1 homolog	Esf1	156	_IDSEIS(ph)PK_	3131.2	2792.3	4390.3	4261.1
Q9QZQ1	Afadin	Mllt4	216	_TIS(ph)NPEVVMK_	14490	13196	15994	16948
Q9QZQ1	Afadin	Mllt4	1083	_TSS(ph)VVTLEVAK_	12276	10971	14216	16817
Q9QZQ1	Afadin	Mllt4	1330	_SVT(ph)PASTLTK_	4722.9	4535.1	4448.6	3750.5
Q3TN34		Micall2	832	_SAVLDSGLAPPGEAVTS(ph)PVR_	5853.5	6776.2	5914.2	8096.5
Q62448	Eukaryotic translation initiation factor 4 gamma 2	Eif4g2	507	_TQT(ph)PPLGQTPQLGLK_	26626	21609	26381	20835
Q8BTM8	Filamin-A	Flna	1084	_AFGPGLQGGNAGS(ph)PAR_	5592.2	4978.1	9772.5	7234.8
Q8BTM8	Filamin-A	Flna	1459	_CSGPGLS(ph)PGMVR_	6330.4	5205.4	7879	7730.5
Q68FF6	ARF GTPase-activating protein GIT1	Git1	371	_SLSS(ph)PTDNLELSAR_	5545.4	5742.1	6725.9	7260.6
Q8R5A3	Amyloid beta A4 precursor protein-binding family B member 1-interacting protein	Apbb1ip	623	_S(ph)SPLPPK_	2317.9	1853.3	2862.9	2415.8
Q8C5N3	Pre-mRNA-splicing factor CWC22 homolog	Cwc22	829	_RDS(ph)FSENEK_	11171	10509	9876.6	13540
Q8C5N3	Pre-mRNA-splicing factor CWC22 homolog	Cwc22	25	_RS(ph)SS(ph)PEDR_	1502.4	1448.5	1164.2	1028.2
Q8C5N3	Pre-mRNA-splicing factor CWC22 homolog	Cwc22	38	_YTEQERS(ph)PR_	6381.7	6204.4	6848.6	6006.2
Q8BH58	TIP41-like protein	Tiprl	270	_IDPNPVDSQSTPS(ph)E_	7309.6	6484.1	7097.4	8521.4
Q61127	NGFI-A-binding protein 2	Nab2	162	_S(ph)PLELGEK_	3901.1	4091.1	3824.8	3784.1
Q8C1D8	Protein IWS1 homolog	Iws1	295	_EDSEVQNES(ph)DGHTDR_	4455.2	3290.5	5378.2	3994.1
Q8C1D8	Protein IWS1 homolog	Iws1	261	_GPAS(ph)DS(ph)EAEDASR_	3095.4	2352.7	3210.3	2835
Q8C1D8	Protein IWS1 homolog	Iws1	263	_GPAS(ph)DS(ph)EAEDASR_	3095.4	2352.7	3210.3	2835
Q91YM2	Rho GTPase-activating protein 35	Arhgap35	1173	_T(ph)SFSVGS(ph)DDELGPIR_	9057.1	8836.8	8873.5	9495.3
P57776	Elongation factor 1-delta	Eef1d	133	_ATAPQTQHVS(ph)PMR_	21189	21602	31339	36416
P35569	Insulin receptor substrate 1	Irs1	343	_PASVDGSPVS(ph)PSTNR_	8663.8	7703.6	10238	6726.5
Q9D706	RNA polymerase II-associated protein 3	Rpap3	429	_AVDNPPRGS(ph)PK_	6721.1	4545.3	4567.6	4958.8
D3YZP9	Coiled-coil domain-containing protein 6	Ccdc6	233	_LDQPVS(ph)APPS(ph)PR_	3399.6	3106.5	3506.1	3349.2
D3YZP9	Coiled-coil domain-containing protein 6	Ccdc6	237	_LDQPVS(ph)APPS(ph)PR_	8729	8688.4	9688.7	9463.2
D3YZP9	Coiled-coil domain-containing protein 6	Ccdc6	345	_TVSS(ph)PIPYTPSPSSSR_	6449.8	6713.3	7704.9	5883.8
P54276	DNA mismatch repair protein Msh6	Msh6	63	_SAAVSASS(ph)PEAK_	3899.1	3436.9	3786	4461.9
P54276	DNA mismatch repair protein Msh6	Msh6	137	_VHVQFFDDS(ph)PTR_	4485.5	5101.2	5446.5	6108.7
Q62422	Osteoclast-stimulating factor 1	Ostf1	203	_TLS(ph)NAEDYLDDEDS(ph)D_	9884.1	13908	9687.9	17475
Q62422	Osteoclast-stimulating factor 1	Ostf1	214	_TLS(ph)NAEDYLDDEDS(ph)D_	71960	60611	72361	67409
Q3UHJ0	AP2-associated protein kinase 1	Aak1	676	_SATTTPSGS(ph)PR_	2278.5	2571.4	3462.6	3212.7
Q3UHJ0	AP2-associated protein kinase 1	Aak1	618	_VGSLT(ph)PPS(ph)SPK_	1880.7	2147.4	2375.5	2439.2
O54988	STE20-like serine/threonine-protein kinase	Slk	777	_DSGS(ph)VSLQETR_	3961.9	3572.1	4468.5	3275.7
Q8CBE3	WD repeat-containing protein 37	Wdr37	30	_TNS(ph)SEQER_	2658.1	2543	2127.8	2081.9
Q61103	Zinc finger protein ubi-d4	Dpf2	142	_VDDDS(ph)LGEFPVSNSR_	11792	12546	13251	14550
Q91YK2	Ribosomal RNA processing protein 1 homolog B	Rrp1b	405	_VPDS(ph)ESEPDTAQR_	3001.6	3398.5	3537.2	3071.1
Q99KX1	Myeloid leukemia factor 2	Mlf2	237	_LAIQGPEDS(ph)PSR_	8686.1	8289.5	7845.9	7636.7
Q7TNE3	Sperm-associated antigen 7	Spag7	219	_LRQS(ph)GEELPTTS_	4599.8	4882.1	4931.9	5300.7
Q62433	Protein NDRG1	Ndrg1	330	_TAS(ph)GSSVTSLEGTR_	15793	16133	14687	15178
Q62433	Protein NDRG1	Ndrg1	333	_TAS(ph)GSS(ph)VT(ph)SLEGTR_	14056	12368	12761	13166
Q62433	Protein NDRG1	Ndrg1	335	_TAS(ph)GSS(ph)VT(ph)SLEGTR_	5223.6	4958.1	5481.8	5871.6
Q8BGQ6	EF-hand calcium-binding domain-containing protein 14	Efcab14	110	_T(ph)M(ox)ESNQK_	673.75	708.19	821.58	611.93
O54967	Activated CDC42 kinase 1	Tnk2	772	_VELS(ph)PAPSGEEETSR_	3232.4	3461.8	4135	4213.1
Q99P72	Reticulon-4	Rtn4	768	_LSAS(ph)PQEVGK_	1936	1682.6	2572	2321.1
Q8K4G5	Actin-binding LIM protein 1	Ablim1	670	_S(ph)SGREEDEEELLR_	5840.2	6622.5	8711.1	6948.3
Q8K4G5	Actin-binding LIM protein 1	Ablim1	475	_TLS(ph)PTPSAEGYQDVR_	13192	12957	15532	15948
Q8K4G5	Actin-binding LIM protein 1	Ablim1	738	_TSS(ph)LPGYGK_	2283.6	2826.6	2670	2544
P39053	Dynamin-1	Dnm1	774	_RS(ph)PT(ph)SSPTPQR_	14144	10774	7497.1	9484.8
P39053	Dynamin-1	Dnm1	777	_S(ph)PTS(ph)SPTPQR_	6328.6	3228.8	2803.1	2991.5
P39053	Dynamin-1	Dnm1	778	_RS(ph)PTSS(ph)PTPQR_	2625.8	2448.8	1216.6	2347.8
Q8R4R6	Nucleoporin NUP53	Nup35	258	_GVLSS(ph)PSLAFTTPIR_	1543.1	1508.8	1621.3	1504.3
P19426	Negative elongation factor E	Nelfe	115	_SM(ox)S(ph)ADEDLQEPSR_	9384.2	10883	8903.3	11288
Q61937	Nucleophosmin	Npm1	252	_M(ox)QAS(ph)IEK_	5425.1	4082.6	9336.7	6234.3
Q8C0V9	FERM domain-containing protein 6	Frmd6	544	_HSLS(ph)LDDIR_	6234.6	5125.2	7760.3	6344.1
Q60610	T-lymphoma invasion and metastasis-inducing protein 1	Tiam1	231	_ANS(ph)LGDLYAQK_	3897.4	4056.9	3496.5	3808.6
Q04573	Neuropeptide Y receptor type 1	Npy1r	367	_QAS(ph)PVAFK_	4715.1	4542.8	5329.8	5405
Q8BGD9	Eukaryotic translation initiation factor 4B	Eif4b	406	_HPS(ph)WRS(ph)EETQER_	806.02	1109.2	1401.8	1341.2
Q8BGD9	Eukaryotic translation initiation factor 4B	Eif4b	409	_HPS(ph)WRS(ph)EETQER_	806.02	1109.2	1401.8	1341.2
Q8BGD9	Eukaryotic translation initiation factor 4B	Eif4b	498	_SQSS(ph)DTEQPSPTSGGGK_	2704.4	3463.1	3033.5	3557.6
Q8BGD9	Eukaryotic translation initiation factor 4B	Eif4b	422	_TGS(ph)ESSQTGASATSGR_	1097.5	2655.6	1063.6	1441.8
Q3UPL0	Protein transport protein Sec31A	Sec31a	526	_DSDQVAQS(ph)DGEES(ph)PAAEEQLLGER_	26546	25918	32188	30286
Q3UPL0	Protein transport protein Sec31A	Sec31a	531	_DSDQVAQS(ph)DGEES(ph)PAAEEQLLGER_	13193	12426	15084	15258
Q8BGE6	Cysteine protease ATG4B	Atg4b	383	_FFDS(ph)EDEDFEILSL_	3840.3	3540.5	4633.7	4474.6
Q99KK9	Probable histidine--tRNA ligase, mitochondrial	Hars2	66	_DLS(ph)PQQMVVR_	10232	10363	11620	10812
Q9CYI0	Protein Njmu-R1		18	_ELES(ph)SEEGGSAEER_	3101.1	2693	3915.5	4035.2
Q9DBY8	Nuclear valosin-containing protein-like	Nvl	190	_ESLPLDLS(ph)DDQSNSK_	16173	15433	18657	19112
Q8K4L0	ATP-dependent RNA helicase DDX54	Ddx54	774	_IDDRDS(ph)EEEGPSNQR_	6560.1	8708.9	8434.1	8245.4
Q60668	Heterogeneous nuclear ribonucleoprotein D0	Hnrnpd	80	_NEEDEGHS(ph)NSS(ph)PR_	5704	5871	4236.6	7254.9
Q60668	Heterogeneous nuclear ribonucleoprotein D0	Hnrnpd	83	_NEEDEGHSNSS(ph)PR_	13479	12631	19961	17679
Q99L48	60S ribosomal export protein NMD3	Nmd3	468	_DATIPVES(ph)DT(ph)DDEGAPR_	4767.8	4472.7	6116	5394.9
Q99L48	60S ribosomal export protein NMD3	Nmd3	470	_DATIPVES(ph)DT(ph)DDEGAPR_	11901	11161	14963	12921
Q61990	Poly(rC)-binding protein 2	Pcbp2	185	_PSSS(ph)PVIFAGGQDR_	32912	28871	37681	26807
P52479	Ubiquitin carboxyl-terminal hydrolase 10	Usp10	335	_S(ph)WASLFHDSK_	207.48	0	745.72	207.2
Q91YE8	Synaptopodin-2	Synpo2	353	_SES(ph)LSEK_	5184.4	3949.9	5279.1	5973.9
Q91YE7	RNA-binding protein 5	Rbm5	59	_DYDS(ph)PERER_	6966.4	6043.1	6524.3	5932.8
Q91YE5	Bromodomain adjacent to zinc finger domain protein 2A	Baz2a	1174	_ELTGSNASTS(ph)PAR_	3813.5	3183.8	3265.8	2918.2
P97393	Rho GTPase-activating protein 5	Arhgap5	862	_AS(ph)M(ox)GM(ox)LR_	3674.3	3441.2	2612.2	2706.3
P30276	G2/mitotic-specific cyclin-B2	Ccnb2	397	_DLASPLLGS(ph)P_	1097.5	1012.6	1032.8	928.08
Q5SSE9	ATP-binding cassette sub-family A member 13	Abca13	3962	_LSIGIAFMGMS(ph)K_	14083	11443	16311	16128
Q91YD9	Neural Wiskott-Aldrich syndrome protein	Wasl	253	_VIY(ph)DFIEK_	653.07	552.29	1029.9	981.28
O54931	A-kinase anchor protein 2	Akap2	740	_TLS(ph)M(ox)IEEEIR_	5997.9	6590.5	5232.4	5466.8
Q8BXK8	Arf-GAP with GTPase, ANK repeat and PH domain-containing protein 1	Agap1	521	_LDPPPS(ph)PHANR_	3966.5	3656.6	4374.5	4270.2
Q6PCP5	Mitochondrial fission factor	Mff	129	_S(ph)MSENAVR_	8504	9846.6	8603.6	8157.1
Q91YD3	mRNA-decapping enzyme 1A	Dcp1a	543	_ASS(ph)PSPLTVGTAESQR_	6887.3	5516	6982.2	6100.5
Q91YD3	mRNA-decapping enzyme 1A	Dcp1a	545	_ASSPS(ph)PLTVGTAESQR_	7294.4	7357.1	7999.2	7989.3
Q8VEJ9	Vacuolar protein sorting-associated protein 4A	Vps4a	97	_GSDS(ph)DSEGDNPEK_	2712.7	2271.1	1714.4	2310.5
Q4KMM3	Oxidation resistance protein 1	Oxr1	490	_RDSET(ph)EVEELR_	4947.9	4711.9	5357.6	4735.8
Q8R4U7	Leucine zipper protein 1	Luzp1	395	_ELS(ph)PQHK_	3510.9	3422.9	4120.7	3659.7
Q69ZA1	Cyclin-dependent kinase 13	Cdk13	384	_GGDVS(ph)PSPYSSSSWR_	4085.2	4056.8	5695.3	5872.9
O54918	Bcl-2-like protein 11	Bcl2l11	73	_S(ph)PLFIFVR_	2000	3049.6	2287.6	3418.7
O54916	RalBP1-associated Eps domain-containing protein 1	Reps1	561	_SSS(ph)LDM(ox)NR_	2792.1	2489.4	2590.2	2795.7
Q8R550	SH3 domain-containing kinase-binding protein 1	Sh3kbp1	631	_ASS(ph)PSLFSTEGK_	15800	13531	17726	14520
Q8R550	SH3 domain-containing kinase-binding protein 1	Sh3kbp1	227	_ETTGSES(ph)DGGDSSSTK_	2089.4	2196.1	2481.2	2468.7
Q9QXZ0	Microtubule-actin cross-linking factor 1	Macf1	5551	_EAEEELAASGGQS(ph)PTGEQIPQFQQR_	4145.2	3891	4507.1	3391.9
Q9Z0P4	Paralemmin-1	Palm	145	_SETLVNAQQT(ph)PLGT(ph)PK_	5727.6	6687.1	7887.9	7123.6
O35492	Dual specificity protein kinase CLK3	Clk3	157	_YRS(ph)PEPDPYLSYR_	2128.1	2970.8	3620.3	2836.7
O70251	Elongation factor 1-beta	Eef1b	106	_DDDDIDLFGS(ph)DDEEESEEAKK_	19776	15769	19317	19540
Q6P9R2	Serine/threonine-protein kinase OSR1	Oxsr1	339	_TEDGGWEWS(ph)DDEFDEESEEGR_	5513.7	6059.1	7998.4	9190
P63325	40S ribosomal protein S10	Rps10	146	_AEAGAGS(ph)ATEFQFR_	12053	8451.8	10044	8747.1
Q3U1F9	Phosphoprotein associated with glycosphingolipid-enriched microdomains 1	Pag1	379	_RPS(ph)EEPEPDYEAIQTLNR_	4679.3	5569.7	4991.3	6760.6
Q9EQN3	TSC22 domain family protein 4	Tsc22d4	223	_VEVESGGSAAAT(ph)PPLSR_	1174	1216.6	1237.5	922.19
P62484	Abl interactor 2	Abi2	301	_HTPPTIGGS(ph)LPYR_	7122.2	5985.3	8995.2	9536.4
A2A9C3	Protein SZT2	Szt2	3230	_LPLEPETPGSLVGS(ph)PR_	2594.6	2824.8	2632.7	2272.9
Q7TQ95	Protein lunapark	Lnp	411	_ADS(ph)VPNLEPSEESLVTK_	7039.6	7117.2	7661.2	9170.7
Q6P5H2	Nestin	Nes	1837	_APLVGS(ph)PVHLGPSQPLK_	7261.5	7002.5	7657	6518.7
Q6P5H2	Nestin	Nes	963	_ESQEFLRS(ph)PEAEEEEEQVMVR_	14189	13396	15043	15125
Q6P5H2	Nestin	Nes	819	_ESQESLKS(ph)PEEEDQR_	2836.6	2927.2	2397.5	2247.5
Q9Z0R4	Intersectin-1	Itsn1	335	_LPEEPSS(ph)EDEQQPEK_	4890.4	4606.3	5432.6	4509.1
Q9Z0R4	Intersectin-1	Itsn1	895	_SAFTPATATGSS(ph)PS(ph)PVLGQGEK_	6714.6	5389.5	6437.3	6324.4
Q9Z0R4	Intersectin-1	Itsn1	897	_SAFTPATATGSS(ph)PS(ph)PVLGQGEK_	10181	8566.5	10772	10690
Q7TPV4	Myb-binding protein 1A	Mybbp1a	1164	_DIPS(ph)DTQS(ph)PVSTK_	7728	7548.8	10915	11269
Q7TPV4	Myb-binding protein 1A	Mybbp1a	1253	_SPAPSNPTLS(ph)PSTPAK_	3833	3549.4	4229.1	4774.9
A6X919	Probable C-mannosyltransferase DPY19L1	Dpy19l1	22	_S(ph)SPPPLSGASEVDAGELGSER_	2363.6	2426.5	2583.7	2522.3
Q99104	Unconventional myosin-Va	Myo5a	1648	_T(ph)SSIADEGTYTLDSILR_	2871.6	2532.8	2486.7	2289.5
Q8BRT1	CLIP-associating protein 2	Clasp2	374	_S(ph)RSDIDVNAAAGAK_	3878.5	3249.4	3597.8	3490.1
Q8K2Z4	Condensin complex subunit 1	Ncapd2	1323	_LQPLTSVDS(ph)DNDFVTPK_	15866	13021	17437	14514
Q7TPW1	Nexilin	Nexn	16	_EM(ox)LAS(ph)DDEEESSPK_	19423	18841	23426	29436
Q91WT4	DnaJ homolog subfamily C member 17	Dnajc17	112	_QAQAHGS(ph)EEEEESR_	1493.5	1730.3	2138.5	1313.8
Q91X45	Zinc finger and BTB domain-containing protein 3	Zbtb3	308	_VEAIVIS(ph)DEEADLSEEQPHR_	6200.5	5546.6	5964.8	4723.4
Q6P9Q6	FK506-binding protein 15	Fkbp15	672	_ETELQLQLT(ph)DNLK_	5145.9	4163.8	5762.3	4312.6
Q64010	Adapter molecule crk	Crk	40	_DS(ph)STSPGDYVLSVSENSR_	4351.9	4509.6	4147.9	4698.5
Q64012	RNA-binding protein Raly	Raly	294	_DDGDEEGLLT(ph)HS(ph)EEELEHSQDTDAEDGALQ_	10993	10179	12465	12640
Q64012	RNA-binding protein Raly	Raly	301	_DDGDEEGLLTHS(ph)EEELEHS(ph)QDTDAEDGALQ_	3230.9	3095.6	4718	4835.8
Q64012	RNA-binding protein Raly	Raly	292	_DDGDEEGLLT(ph)HS(ph)EEELEHSQDTDAEDGALQ_	7761.6	7083.2	7746.7	7804.7
Q64012	RNA-binding protein Raly	Raly	304	_DDGDEEGLLTHS(ph)EEELEHS(ph)QDTDAEDGALQ_	3230.9	3095.6	4718	4835.8
Q64012	RNA-binding protein Raly	Raly	274	_LPAPQEDTAS(ph)EAGT(ph)PQGEVQTR_	23152	25157	21011	24747
B2RRE7	OTU domain-containing protein 4	Otud4	1000	_TAADVVS(ph)PGANSVDR_	3553.4	3605.9	4524.1	4347.6
Q8K3A9	7SK snRNA methylphosphate capping enzyme;BAI1-associated protein 3	Mepce;Baiap3	191	_S(ph)SPLPAK_	1862	1421.1	1645.7	1157.8
Q9JKX6	ADP-sugar pyrophosphatase	Nudt5	10	_ESTESS(ph)PGK_	803.18	912.69	1225.7	1394.8
Q60949	TBC1 domain family member 1	Tbc1d1	231	_SFS(ph)QPGLR_	2422.5	1939.4	2016.2	1955.9
Q6Y7W8	PERQ amino acid-rich with GYF domain-containing protein 2	Gigyf2	383	_PGT(ph)PSDHQPQEATQFER_	6945.7	6285.5	6869.3	5945.7
Q0KL02	Triple functional domain protein	Trio	2481	_EAFPPSS(ph)PLQK_	6567.3	6601	7649.7	7484.6
Q60953	Protein PML	Pml	528	_ATS(ph)PPHLDGTSNPESTVPEK_	6949.2	7035.9	8010	8806.7
Q6P1G2	Lysine-specific demethylase 2B	Kdm2b	26	_YDENEDLS(ph)DVEEIVSVR_	3914.7	2764.7	4454.2	4025.8
Q8JZQ9	Eukaryotic translation initiation factor 3 subunit B	Eif3b	111	_GHPS(ph)AGAEEEGGSDGSAAEAEPR_	1664.9	1555.1	1546.2	1330.3
Q8JZQ9	Eukaryotic translation initiation factor 3 subunit B	Eif3b	120	_GHPSAGAEEEGGS(ph)DGS(ph)AAEAEPR_	10890	11057	10696	11546
Q8JZQ9	Eukaryotic translation initiation factor 3 subunit B	Eif3b	123	_GHPSAGAEEEGGS(ph)DGS(ph)AAEAEPR_	7427.1	7370.3	7708.1	7800.1
Q8JZP9	GAS2-like protein 1	Gas2l1	493	_GPS(ph)PGPELAATPASIFR_	1849.5	1359	1542.6	1422.3
Q6ZPF4	Formin-like protein 3	Fmnl3	95	_LQSFLDPNVT(ph)R_	2449.6	1815.2	2740.4	2437
Q6ZPF3	T-lymphoma invasion and metastasis-inducing protein 2	Tiam2	765	_GIFSS(ph)LK_	1989.1	1554.6	2061.8	2386.7
Q6P1G0	HEAT repeat-containing protein 6	Heatr6	23	_ELS(ph)PEQDDGFR_	2805.2	2845.7	3172.2	3245.9
Q6P1G0	HEAT repeat-containing protein 6	Heatr6	646	_TFPAGSSLEEASLSS(ph)PK_	10445	9708.2	10225	11390
P59281	Rho GTPase-activating protein 39	Arhgap39	380	_FLS(ph)LEYSPVGK_	3536.4	3012.3	4195.1	4467.3
Q9WVA4	Transgelin-2	Tagln2	163	_NFS(ph)DNQLQEGK_	5682.6	6134.3	8117.9	8019
Q3V0G7	GTPase-activating Rap/Ran-GAP domain-like protein 3	Garnl3	455	_SFSDVLPES(ph)PK_	3323.5	3113.9	3984.1	3407.2
P53986	Monocarboxylate transporter 1	Slc16a1	491	_AAQSPQQHSSGDPTEEES(ph)PV_	1700.4	1506.7	2254.2	1995.5
Q78WZ7	DNA-directed RNA polymerase I subunit RPA43	Twistnb	325	_HSEEANFES(ph)PK_	665.67	848.32	1162.9	857.78
Q60929	Myocyte-specific enhancer factor 2A	Mef2a	406	_SEPIS(ph)PPRDR_	4562.3	5478.8	3977.2	5720.5
Q99JF8	PC4 and SFRS1-interacting protein	Psip1	141	_AVDITT(ph)PK_	4263.7	3191.9	5891.1	4216.3
P53995	Anaphase-promoting complex subunit 1	Anapc1	555	_LLGS(ph)M(ox)DEVVLLS(ph)PVPELR_	3804.2	3433.7	4695.9	3855.4
Q9D0R8	Protein LSM12 homolog	Lsm12	75	_TET(ph)PPPLASLNVSK_	2981.4	3183.6	3929.5	3832.2
P30415	NK-tumor recognition protein;Putative peptidyl-prolyl cis-trans isomerase	Nktr	1195	_QDSSTSVTS(ph)PVETSGK_	2863.1	2359.8	2613.6	2444
Q60930	Voltage-dependent anion-selective channel protein 2	Vdac2	116	_LTFDTTFS(ph)PNTGK_	5849.4	5354.9	5322.3	5360.2
Q60932	Voltage-dependent anion-selective channel protein 1	Vdac1	117	_LTFDSSFS(ph)PNTGK_	5233.4	5033.3	5889.2	5776.4
Q8BJF9	Charged multivesicular body protein 2b	Chmp2b	199	_ATIS(ph)DEEIER_	10027	10757	10947	9923.6
Q2VPA6	Helicase POLQ-like	Helq	28	_AS(ph)PTPAELQPAEDTEDEAAAGSR_	4506.1	3759	4044.3	3225
P25446	Tumor necrosis factor receptor superfamily member 6	Fas	258	_IDEIMHDS(ph)IQDTAEQK_	9868.7	10174	9321.2	8466.6
P25446	Tumor necrosis factor receptor superfamily member 6	Fas	262	_IDEIMHDS(ph)IQDTAEQK_	9868.7	10174	9321.2	8466.6
Q9CT10	Ran-binding protein 3	Ranbp3	463	_ATEEEDS(ph)DEDAVLAPSGVTGAGTGDEGDGQAPGST_	7273.8	6818.8	8081.2	7545.5
Q9CT10	Ran-binding protein 3	Ranbp3	148	_S(ph)PS(ph)ESAEETHTLEEK_	13192	13932	13968	16423
Q9CT10	Ran-binding protein 3	Ranbp3	56	_T(ph)SSLTHSEEK_	1107.2	1150.8	1193.7	1682.4
Q6PFD9	Nuclear pore complex protein Nup98-Nup96;Nuclear pore complex protein Nup98;Nuclear pore complex protein Nup96	Nup98	934	_PAPPPQSQS(ph)PEVEQLGR_	6227.8	6081.8	6442.5	5790.1
Q6PFD9	Nuclear pore complex protein Nup98-Nup96;Nuclear pore complex protein Nup98;Nuclear pore complex protein Nup96	Nup98	888	_YGLQDS(ph)DEEEEEHPPK_	8533.3	8719.7	10321	10712
Q91WM3	U3 small nucleolar RNA-interacting protein 2	Rrp9	50	_MNEEIS(ph)S(ph)DS(ph)ESESLAPR_	5914	6521.6	7895.8	7235
Q91WM3	U3 small nucleolar RNA-interacting protein 2	Rrp9	51	_MNEEIS(ph)S(ph)DS(ph)ESESLAPR_	5914	6521.6	7895.8	7235
Q91WM3	U3 small nucleolar RNA-interacting protein 2	Rrp9	53	_MNEEIS(ph)S(ph)DS(ph)ESESLAPR_	5914	6521.6	7895.8	7235
Q14AX6	Cyclin-dependent kinase 12	Cdk12	332	_S(ph)S(ph)SPFLSK_	1284.1	844.09	1190.1	1033.4
Q64430	Copper-transporting ATPase 1	Atp7a	1454	_AS(ph)INSLLSDK_	2656.9	2833.3	2866.7	2470
Q9QXS1	Plectin	Plec	1443	_AQLEPVAS(ph)PAK_	4219	3892.6	5136.6	5565.2
Q9QXS1	Plectin	Plec	2586	_QQS(ph)DHDAER_	745.4	2158.5	458.12	3200.3
A2AF47	Dedicator of cytokinesis protein 11	Dock11	1237	_EDS(ph)RGSLIPEGATGFPDPGSTSENTR_	1938.8	2243.1	2001.1	1882.6
Q9QXS6	Drebrin	Dbn1	141	_LS(ph)SPVLHR_	2335.3	1942.3	1957.5	1755.7
Q9QXS6	Drebrin	Dbn1	383	_MAPTPIPT(ph)RSPSDSSTASTPIAEQIER_	4577.1	6049.7	6643.7	8357.1
P59242	Cingulin	Cgn	147	_S(ph)TSLLELAPK_	1737.3	1193.7	1242.4	1216.4
Q8BVU0	Leucine-rich repeat and calponin homology domain-containing protein 3	Lrch3	625	_AS(ph)PLLLSSAPATDPTDAITR_	15373	14349	16853	15931
Q8BVU0	Leucine-rich repeat and calponin homology domain-containing protein 3	Lrch3	324	_RWS(ph)GNEPTDEFSDLPLR_	9337.1	8721.9	10488	12029
Q9R1C7	Pre-mRNA-processing factor 40 homolog A	Prpf40a	754	_QAT(ph)PPIELDAVWEDIR_	1589.7	1587.7	1928	2173.1
Q8CDN6	Thioredoxin-like protein 1	Txnl1	113	_QHLENDPGS(ph)NEDADIPK_	4558.1	4421.6	6541.1	5229.4
Q8BIZ6	Smad nuclear-interacting protein 1	Snip1	33	_LS(ph)PEPVAHR_	947.43	569.63	833.26	941.94
Q8CHU3	Epsin-2	Epn2	443	_TTS(ph)PDLFESQSLTSASSK_	5033.7	5117.1	5159.3	6019
B2RVL6	Zinc finger CCHC domain-containing protein 24	Zcchc24	65	_GRPEQLGS(ph)PLHSSYLNSVFQLQR_	5506.6	5662.6	6069.6	6047
Q8K330	Protein phosphatase Slingshot homolog 3	Ssh3	38	_RQS(ph)FAVLR_	2541.9	2057.5	3155.1	3230.9
Q7TPM1	Protein PRRC2B	Prrc2b	226	_NIISAASLSAS(ph)PTELGSR_	3358.8	2927.1	3570.6	2925.8
Q91WK0	Leucine-rich repeat flightless-interacting protein 2	Lrrfip2	111	_RGS(ph)GDTSSLIDPDTSLSELR_	0	1752.3	1062.1	1104.8
Q9CSN1	SNW domain-containing protein 1	Snw1	224	_GPPS(ph)PPAPVMHS(ph)PSR_	904.38	1214	1531.2	1382.3
Q9CSN1	SNW domain-containing protein 1	Snw1	232	_GPPS(ph)PPAPVMHS(ph)PSR_	904.38	1214	1531.2	1382.3
Q4VGL6	Probable E3 ubiquitin-protein ligase Roquin	Rc3h1	860	_AVET(ph)SDDDLIPFGDRPTVSR_	17670	16324	17767	19621
Q8K327	Chromosome alignment-maintaining phosphoprotein 1	Champ1	532	_AVLPAS(ph)PEPR_	1870.5	2563.1	2377.6	2430.8
Q8K327	Chromosome alignment-maintaining phosphoprotein 1	Champ1	204	_GPS(ph)PESVK_	3815.5	3812.7	3712.5	4116.6
Q8K327	Chromosome alignment-maintaining phosphoprotein 1	Champ1	603	_LLDEALS(ph)PSSK_	11602	9301.8	11094	10067
P37889	Fibulin-2	Fbln2	574	_VSEMEMAS(ph)R_	4086.2	3717.2	3008.6	2539.4
Q61391	Neprilysin	Mme	6	_SES(ph)QM(ox)DITDINAPK_	4440.6	4057.1	4577.7	4113.6
Q9WV70	Nucleolar complex protein 2 homolog	Noc2l	673	_DLFELDS(ph)S(ph)EGEDS(ph)TDFFER_	12384	11410	11714	15077
Q9WV70	Nucleolar complex protein 2 homolog	Noc2l	674	_DLFELDS(ph)S(ph)EGEDS(ph)TDFFER_	7526.6	6624.5	7684.8	9544.1
Q9WV70	Nucleolar complex protein 2 homolog	Noc2l	679	_DLFELDS(ph)S(ph)EGEDS(ph)TDFFER_	671.93	1042.7	894.62	851.5
Q80W00	Serine/threonine-protein phosphatase 1 regulatory subunit 10	Ppp1r10	313	_VLS(ph)PTAAK_	1270.2	1553.4	1286.1	1351.2
Q99NH2	Partitioning defective 3 homolog	Pard3	834	_QFS(ph)DASQLDFVK_	3653.5	3277.9	3453.8	3357.8
Q99NH2	Partitioning defective 3 homolog	Pard3	143	_RS(ph)SDPALTGLSTSVSDNNFSSEEPSR_	700.87	621.71	805.61	709.4
Q99NH2	Partitioning defective 3 homolog	Pard3	144	_SS(ph)DPALTGLSTSVSDNNFSSEEPSR_	1511.8	884.14	1553.9	1281.7
Q99NH2	Partitioning defective 3 homolog	Pard3	692	_S(ph)PGSPAAPELPIETELDDR_	2034.1	2383.4	2715.3	2768.4
Q99NH2	Partitioning defective 3 homolog	Pard3	174	_WS(ph)TTAGFLK_	5157.2	4536.1	7746.7	10015
P59672	Ankyrin repeat and SAM domain-containing protein 1A	Anks1a	677	_S(ph)PSFASEWDEIEK_	2238.6	2128.6	2606.4	3355
O88379	Bromodomain adjacent to zinc finger domain protein 1A	Baz1a	732	_DLDPDVVT(ph)EDEDDPGSHK_	9390	8682.2	9655.4	9684.3
Q9D0L8	mRNA cap guanine-N7 methyltransferase	Rnmt	11	_ASVAS(ph)DPES(ph)PPGGNEPAAASGQR_	3273.7	3440.9	2959.2	2552.5
Q9D0L8	mRNA cap guanine-N7 methyltransferase	Rnmt	15	_ASVASDPES(ph)PPGGNEPAAASGQR_	10507	11295	10004	10525
Q9D0L8	mRNA cap guanine-N7 methyltransferase	Rnmt	64	_EFGEDLVEQNSSYVQDS(ph)PSK_	13853	13105	15245	15752
Q9D0L8	mRNA cap guanine-N7 methyltransferase	Rnmt	100	_GDVS(ph)EDEPSLGR_	2708.7	2332.3	2240.7	2641.2
Q9WV80	Sorting nexin-1	Snx1	188	_RFS(ph)DFLGLYEK_	3884.5	2906.4	5065.5	5062.8
A6X8Z5	Rho GTPase-activating protein 31	Arhgap31	464	_SVFTSSLFQMEPS(ph)PR_	2421.3	2185.3	2240.5	2412
A2AIV2	Protein virilizer homolog	Kiaa1429	222	_EDYFEPIS(ph)PDR_	2336.1	1739.6	2499.2	2100.3
Q9D0L7	Armadillo repeat-containing protein 10	Armc10	43	_S(ph)AEDLTDGSYDDILNAEQLK_	31814	27860	35278	36537
P49452	Centromere protein C 1	Cenpc1	699	_LVLPSNS(ph)PNVR_	5742	5428.4	6924.3	6309.5
Q9WV89	Syntaxin-binding protein 4	Stxbp4	10	_S(ph)SSPLDRDPAFR_	4356.8	4356.6	4098.2	4490.4
Q6P5G6	UBX domain-containing protein 7	Ubxn7	258	_SES(ph)LIDASEDSQLEAAIR_	2062.8	1638.7	1966.3	2601.8
Q6P5G6	UBX domain-containing protein 7	Ubxn7	266	_SESLIDASEDS(ph)QLEAAIR_	11890	10657	16315	13233
Q9QY06	Unconventional myosin-IXb	Myo9b	1175	_AS(ph)LEIGESFPEGTK_	15760	15556	17298	16807
Q9QY06	Unconventional myosin-IXb	Myo9b	1218	_QAQVVGDPPGS(ph)PSPVQRPTTLALDSR_	12455	15012	13895	13511
Q8VCX2	Solute carrier family 35 member C2	Slc35c2	335	_SLGS(ph)SADLELLLR_	1375.1	1000.9	964.9	1072.2
Q7TPR4	Alpha-actinin-4;Alpha-actinin-1;Alpha-actinin-2;Alpha-actinin-3	Actn4;Actn1;Actn2;Actn3	144	_FAIQDISVEET(ph)SAK_	14014	12244	15256	15051
Q8CHY6	Transcriptional repressor p66 alpha	Gatad2a	96	_RPPS(ph)PDVIVLSDSEQPS(ph)SPR_	15229	13422	15946	14281
Q9WV92	Band 4.1-like protein 3	Epb41l3	428	_RAS(ph)ALIDR_	2342.4	2324.2	2986.6	2810.3
Q9WV92	Band 4.1-like protein 3	Epb41l3	456	_SLDGAS(ph)VSENHEIYMK_	6962.2	6658.3	7865.6	7776.8
Q9WV92	Band 4.1-like protein 3	Epb41l3	804	_VESTSVGSIS(ph)PGGAK_	6596	8092.8	10183	11928
Q6P5D3	Putative ATP-dependent RNA helicase DHX57	Dhx57	128	_DLQEQGADAGS(ph)ER_	3945.7	3380.7	4008.8	2458.7
P35283	Ras-related protein Rab-12	Rab12	20	_RPAGGSLGAVS(ph)PALSGGQAR_	5253.6	5251.3	5843.7	5608.4
B1AVY7	Kinesin-like protein KIF16B	Kif16b	662	_S(ph)FHIENK_	9715.1	8971.9	11631	9116.4
Q8R3B1	1-phosphatidylinositol 4,5-bisphosphate phosphodiesterase delta-1	Plcd1	460	_LGGLLPAGGENGPEAT(ph)DVSDEDEAAEMEDEAVR_	2703.1	2394.4	2877.3	2917.6
Q8R3B1	1-phosphatidylinositol 4,5-bisphosphate phosphodiesterase delta-1	Plcd1	457	_LGGLLPAGGENGPEAT(ph)DVSDEDEAAEMEDEAVR_	2703.1	2394.4	2877.3	2917.6
P81122	Insulin receptor substrate 2	Irs2	556	_RVS(ph)GDGAQDLDR_	904.86	819.52	781.12	903.93
P81122	Insulin receptor substrate 2	Irs2	1089	_VAS(ph)PTSGLK_	1657.3	1473.2	1319.1	1363.4
Q8R3B7	Bromodomain-containing protein 8	Brd8	268	_AT(ph)PPPS(ph)PLLSELLK_	3857.4	5008.8	4065.9	5749.8
Q8R3B7	Bromodomain-containing protein 8	Brd8	264	_AT(ph)PPPS(ph)PLLSELLK_	3857.4	5008.8	4065.9	5749.8
Q9CWZ3	RNA-binding protein 8A	Rbm8a	56	_MREDYDS(ph)VEQDGDEPGPQR_	5364.7	5811.7	6200.9	5567.4
A2AAE1	Uncharacterized protein KIAA1109	Kiaa1109	3996	_ALETIPIT(ph)PIER_	2659.3	2547.8	2897.8	3253
Q9R1Z8	Vinexin	Sorbs3	412	_MADGGGS(ph)PFLGR_	3705.3	3285.1	4832.7	3828.2
P13864	DNA (cytosine-5)-methyltransferase 1	Dnmt1	717	_EADDDEEADDDVSEM(ox)PS(ph)PK_	2009.4	2119.6	2219.1	2682.2
Q8R3Y8	Interferon regulatory factor 2-binding protein 1	Irf2bp1	66	_S(ph)PGPPALK_	2901.9	1949.8	2364.3	1938
P20152	Vimentin	Vim	420	_ISLPLPTFSS(ph)LNLR_	6971.9	6009.5	6496.2	5464.6
P20152	Vimentin	Vim	83	_LLQDS(ph)VDFSLADAINTEFK_	3287.2	3526.7	4596.5	5031.8
P20152	Vimentin	Vim	72	_S(ph)SVPGVR_	387.12	743.1	709.32	1112.2
P20152	Vimentin	Vim	325	_QVQS(ph)LTCEVDALK_	5792.5	5375.2	6816.8	9276.7
P20152	Vimentin	Vim	51	_S(ph)LYSSSPGGAYVTR_	7107.1	6610.9	9460.7	9530.2
Q9DBC7	cAMP-dependent protein kinase type I-alpha regulatory subunit;cAMP-dependent protein kinase type I-alpha regulatory subunit, N-terminally processed	Prkar1a	83	_EDEIS(ph)PPPPNPVVK_	17202	17496	18448	17797
Q8BJU0	Small glutamine-rich tetratricopeptide repeat-containing protein alpha	Sgta	309	_TPSAS(ph)HEEQQE_	1832	2502.6	1626.8	1833.9
Q8BJU0	Small glutamine-rich tetratricopeptide repeat-containing protein alpha	Sgta	82	_APDRT(ph)PPSEEDSAEAER_	5729.6	6139	6291.1	6998.7
E2JF22	Piezo-type mechanosensitive ion channel component 1	Piezo1	1644	_T(ph)ASELLLDR_	449.77	461.84	625.21	629.58
Q60592	Microtubule-associated serine/threonine-protein kinase 2	Mast2	1319	_LHLS(ph)PPLGR_	1192.6	1170.4	1182.9	818.75
Q60592	Microtubule-associated serine/threonine-protein kinase 2	Mast2	970	_LLS(ph)GDSIEK_	3246.3	2922.4	2949.1	3385.1
Q6NZJ6	Eukaryotic translation initiation factor 4 gamma 1	Eif4g1	1231	_EATLPPVS(ph)PPK_	17665	17397	18908	20836
Q3THE2	Myosin regulatory light chain 12B;Myosin regulatory light polypeptide 9	Myl12b;Myl9	20	_AT(ph)S(ph)NVFAMFDQSQIQEFK_	133110	89062	179910	151280
Q3THE2	Myosin regulatory light chain 12B;Myosin regulatory light polypeptide 9	Myl12b;Myl9	19	_AT(ph)S(ph)NVFAMFDQSQIQEFK_	26382	19764	34545	32051
O54692	Centromere/kinetochore protein zw10 homolog	Zw10	438	_EALPDLPS(ph)PDADHK_	6533.7	6385	7429.9	9815.9
O88447	Kinesin light chain 1	Klc1	459	_VDS(ph)PTVTTTLK_	2554.8	2140.5	3283.7	3264.1
P55288	Cadherin-11	Cdh11	714	_PAPNS(ph)VDVDDFINTR_	23887	22684	26462	24824
P70441	Na(+)/H(+) exchange regulatory cofactor NHE-RF1	Slc9a3r1	285	_SAS(ph)SDTSEELNSQDSPK_	3217.6	2968	3480.6	2445.6
Q7TQH0	Ataxin-2-like protein	Atxn2l	337	_ES(ph)PSLVSR_	4090.9	3444	4167.6	3577.7
Q7TQH0	Ataxin-2-like protein	Atxn2l	597	_EVDGLLTSDPMGS(ph)PVSSK_	28646	25675	34918	32620
Q7TQH0	Ataxin-2-like protein	Atxn2l	505	_LSLT(ph)PTDVK_	2429.5	2446.8	2994.2	3469.6
Q5BLK4	Terminal uridylyltransferase 7	Zcchc6	865	_LSINLT(ph)EDEEGVANEHQVDSR_	7299	5753.4	7881.3	7074.6
Q80WC3	Trinucleotide repeat-containing gene 18 protein	Tnrc18	199	_LS(ph)PFLAEVK_	3317.9	2643.9	2973.7	1941
Q9JLC8	Sacsin	Sacs	4266	_DSAPTTPTS(ph)PTEFLTPGLR_	4899.7	4917.3	5388.6	6009.1
Q9JLC8	Sacsin	Sacs	1781	_IADLQS(ph)PLFR_	4401	3709.8	3622.6	6222.9
Q9JLC8	Sacsin	Sacs	4277	_S(ph)IPPLFSGK_	937.99	1007.3	842.89	986.45
P61979	Heterogeneous nuclear ribonucleoprotein K	Hnrnpk	284	_RDYDDMS(ph)PR_	37412	36592	41823	36966
P61979	Heterogeneous nuclear ribonucleoprotein K	Hnrnpk	216	_IILDLISES(ph)PIK_	2753.5	2141.5	3034.1	2990.6
Q3THG9	Alanyl-tRNA editing protein Aarsd1	Aarsd1	409	_AEAQALLQDYVSTQS(ph)AEE_	9919.3	9159.2	11903	10478
Q3THG9	Alanyl-tRNA editing protein Aarsd1	Aarsd1	88	_GAQADHFTESPLS(ph)PGSQVQVR_	4843.3	4623.3	4741.1	5438.2
Q99K28	ADP-ribosylation factor GTPase-activating protein 2	Arfgap2	431	_AIS(ph)SDMFFGR_	4590.9	4774.5	6152.1	7449.6
Q99K28	ADP-ribosylation factor GTPase-activating protein 2	Arfgap2	432	_AISS(ph)DM(ox)FFGR_	3713.8	3130.1	3596.6	3663.2
Q8CIN4	Serine/threonine-protein kinase PAK 2;PAK-2p27;PAK-2p34	Pak2	169	_GSETSAVVT(ph)EEDDDDEDAAPPVIAPR_	2594.8	2213.8	3216.4	2713.5
P62821	Ras-related protein Rab-1A	Rab1A	195	_IQST(ph)PVK_	1305.1	1107.7	1771.3	1300.8
Q8BSK8	Ribosomal protein S6 kinase beta-1	Rps6kb1	447	_TPVS(ph)PVK_	1165.8	1165.6	1365.7	1598.4
Q9D1F4	Proline-rich AKT1 substrate 1	Akt1s1	247	_LNT(ph)SDFQK_	5663.9	10000	5259.4	10241
Q9ERD6	Ras-specific guanine nucleotide-releasing factor RalGPS2	Ralgps2	296	_SAAS(ph)REDLAGPDIGAS(ph)PQGGR_	8389	7520.2	7884.3	7268.1
Q9ERD6	Ras-specific guanine nucleotide-releasing factor RalGPS2	Ralgps2	308	_SAAS(ph)REDLAGPDIGAS(ph)PQGGR_	4072.7	3856	3556.1	3188.6
Q99JX3	Golgi reassembly-stacking protein 2	Gorasp2	418	_ADASSLTVDVTS(ph)PASK_	6045.6	5444.4	7413.5	6599.2
Q6NZN0	RNA-binding protein 26	Rbm26	127	_LNHS(ph)PPQSSSR_	3558.1	3615.6	3158.4	3200.8
Q6ZQ88	Lysine-specific histone demethylase 1A	Kdm1a	132	_EMDESLANLS(ph)EDEYYS(ph)EEER_	18006	18074	19059	21523
Q7TME2	Sperm-associated antigen 5	Spag5	229	_LS(ph)PSAVLAQDFSVDHVDPGEETVENR_	4655	4255.2	6659.1	6288.3
Q64511	DNA topoisomerase 2-beta	Top2b	1453	_FDS(ph)NEEDTASVFAPSFGLK_	3451	2905.1	2590.1	2681.3
Q64511	DNA topoisomerase 2-beta	Top2b	1568	_TSFDQDS(ph)DVDIFPSDFTSEPPALPR_	1999.9	1924.6	1686.2	1940.8
Q64511	DNA topoisomerase 2-beta	Top2b	1363	_YTFDFS(ph)EEEDDDAAAADDSNDLEELK_	5908.2	5304.8	5495.8	5011.5
Q8VE37	Regulator of chromosome condensation	Rcc1	11	_S(ph)PPEDAIPK_	6329.8	5865.1	7627.3	6522.3
Q4JIM5	Abelson tyrosine-protein kinase 2	Abl2	621	_STQASSGS(ph)PALPR_	3584.6	3399.7	3865.1	3372.3
Q4JIM5	Abelson tyrosine-protein kinase 2	Abl2	936	_VPVLIS(ph)PTLK_	1791.4	1568.5	1379.6	1920.4
Q6NVE8	WD repeat-containing protein 44	Wdr44	50	_EAENTANQAGNES(ph)PVQELR_	1135.1	1284.2	1317.7	1707.8
Q9D1E6	Tubulin-folding cofactor B	Tbcb	110	_YEIS(ph)PEAYER_	1425.3	1729.6	1725.4	2011.2
Q6ZQ58	La-related protein 1	Larp1	604	_NTFTAWS(ph)EEDS(ph)DYEIDDR_	1855	1842.2	2067.6	2037
Q6ZQ58	La-related protein 1	Larp1	608	_NTFTAWS(ph)EEDS(ph)DYEIDDR_	1855	1842.2	2067.6	2037
Q6ZQ58	La-related protein 1	Larp1	626	_ILIVTQT(ph)PPYMR_	10873	10843	11564	9490.2
Q8VDQ9	Protein KRI1 homolog	Kri1	142	_YVDEDNS(ph)DGETVDHR_	4086.2	4106.5	6045.5	4452
Q8VDQ8	NAD-dependent protein deacetylase sirtuin-2	Sirt2	23	_VQEAQDS(ph)DS(ph)DTEGGATGGEAEMDFLR_	1366.3	1456	1669.7	1756.4
Q8VDQ8	NAD-dependent protein deacetylase sirtuin-2	Sirt2	25	_VQEAQDSDS(ph)DT(ph)EGGATGGEAEM(ox)DFLR_	1366.3	1456	1669.7	1756.4
Q8VDQ8	NAD-dependent protein deacetylase sirtuin-2	Sirt2	27	_VQEAQDSDS(ph)DT(ph)EGGATGGEAEM(ox)DFLR_	1366.3	1456	1669.7	1756.4
P14733	Lamin-B1	Lmnb1	21	_ASAPAT(ph)PLSPTR_	7612.9	7946.3	10163	11292
Q9WVR4	Fragile X mental retardation syndrome-related protein 2	Fxr2	604	_T(ph)DGSIS(ph)GDRQPVTVADYISR_	14523	15014	18876	16073
Q9WVR4	Fragile X mental retardation syndrome-related protein 2	Fxr2	599	_T(ph)DGSIS(ph)GDRQPVTVADYISR_	14523	15014	18876	16073
Q8C8R3	Ankyrin-2	Ank2	1428	_ESES(ph)DQEPEEEIGMTSEK_	12901	13098	12526	11996
Q5SF07	Insulin-like growth factor 2 mRNA-binding protein 2	Igf2bp2	162	_ISYIPDEEVSS(ph)PS(ph)PPHR_	22626	20204	22366	22552
Q5SF07	Insulin-like growth factor 2 mRNA-binding protein 2	Igf2bp2	164	_ISYIPDEEVSS(ph)PS(ph)PPHR_	20087	17235	19860	19584
Q3TUF7	YEATS domain-containing protein 2	Yeats2	371	_ASAVAQS(ph)PEPAAAAPVGEGFPETTEAER_	7636	9251.4	9289.3	9711.4
Q5SW19	Clustered mitochondria protein homolog	Cluh	1300	_AVEDMGS(ph)PQTAK_	1760.8	1909.4	2561.6	1683.4
Q9CY58	Plasminogen activator inhibitor 1 RNA-binding protein	Serbp1	234	_DELTES(ph)PK_	3686	3031	4039.6	3061.3
Q8K400	Syntaxin-binding protein 5	Stxbp5	783	_SSS(ph)VTSIDK_	2724.4	2791.2	3041.7	2671.5
Q9DBE9	pre-rRNA processing protein FTSJ3	Ftsj3	333	_ALDIS(ph)LS(ph)S(ph)EEEEEGDEEEAVAETK_	0	2576.6	2437	2666.1
Q9DBE9	pre-rRNA processing protein FTSJ3	Ftsj3	335	_ALDIS(ph)LS(ph)S(ph)EEEEEGDEEEAVAETK_	0	2576.6	2437	2666.1
Q9DBE9	pre-rRNA processing protein FTSJ3	Ftsj3	336	_ALDIS(ph)LS(ph)S(ph)EEEEEGDEEEAVAETK_	0	2576.6	2437	2666.1
Q8VHX6	Filamin-C	Flnc	955	_S(ph)PFVVNVAPPLDLSK_	5350.4	5403.3	6355.7	6628.5
Q62318	Transcription intermediary factor 1-beta	Trim28	473	_S(ph)GEGEVSGLLR_	12937	16712	14705	23247
Q0VGY8	Protein TANC1	Tanc1	1462	_DHFPIEEAEEEDTS(ph)SQEESISPTPR_	1866.1	2279.3	2148.2	2019.5
Q0VGY8	Protein TANC1	Tanc1	60	_GVSMS(ph)LPSS(ph)PLLPR_	1133.4	857.23	1128.2	881.59
Q0VGY8	Protein TANC1	Tanc1	64	_GVSMSLPSS(ph)PLLPR_	5029.7	4224	4743.6	3492.2
Q7TQK5	Coiled-coil domain-containing protein 93	Ccdc93	305	_QSELSAEES(ph)PEK_	3524.3	4066.1	4901.6	4928.3
Q3THK7	GMP synthase [glutamine-hydrolyzing]	Gmps	331	_TLNMTT(ph)SPEEK_	790.26	1103.7	1263.8	1486.7
Q5SVQ0	Histone acetyltransferase KAT7	Kat7	104	_SS(ph)GS(ph)ETEQVVDFSDR_	8794.1	9100.9	8707.6	9282.4
Q61464	Zinc finger protein 638	Znf638	1099	_GSTFS(ph)PDLK_	1846.4	1631.3	1770.3	1874.2
P24547	Inosine-5'-monophosphate dehydrogenase 2	Impdh2	416	_GMGS(ph)LDAMDK_	4074.2	3466.2	4955.3	5735.9
Q8BG05	Heterogeneous nuclear ribonucleoprotein A3	Hnrnpa3	356	_S(ph)SGSPYGGGYGSGGGSGGYGSR_	3870.1	3655.1	4067.3	3910.6
Q5F2E7	Nuclear fragile X mental retardation-interacting protein 2	Nufip2	626	_DYEIENQNPLAS(ph)PTNTLLGSAK_	2303.2	2809.8	2368.7	2390.4
Q5F2E7	Nuclear fragile X mental retardation-interacting protein 2	Nufip2	649	_NDS(ph)WGSFDLR_	3255	2918.9	4107.5	5843.4
Q05D44	Eukaryotic translation initiation factor 5B	Eif5b	114	_TSFDENDS(ph)EELEDKDSK_	5842.2	5341.3	5571.6	6310.2
Q05D44	Eukaryotic translation initiation factor 5B	Eif5b	183	_VNS(ph)S(ph)GES(ph)GGES(ph)DEFLQSR_	1332.9	1818.5	1586.1	1356
Q05D44	Eukaryotic translation initiation factor 5B	Eif5b	184	_VNS(ph)S(ph)GES(ph)GGES(ph)DEFLQSR_	1332.9	1818.5	1586.1	1356
Q05D44	Eukaryotic translation initiation factor 5B	Eif5b	187	_VNS(ph)S(ph)GES(ph)GGES(ph)DEFLQSR_	1332.9	1818.5	1586.1	1356
Q05D44	Eukaryotic translation initiation factor 5B	Eif5b	191	_VNS(ph)S(ph)GES(ph)GGES(ph)DEFLQSR_	1332.9	1818.5	1586.1	1356
Q8C079	Striatin-interacting protein 1	Strip1	335	_AAS(ph)PPASASDLIEQQQK_	7046.7	6318.2	6220.7	6839.6
Q6NV83	U2 snRNP-associated SURP motif-containing protein	U2surp	932	_RHS(ph)TS(ph)PSPSR_	1133.7	1464.4	593.58	958.14
Q9DAZ9	Zinc finger FYVE domain-containing protein 19	Zfyve19	280	_VTLQDYHLPDS(ph)DEDEETAIQR_	22858	21460	25870	27073
Q03145	Ephrin type-A receptor 2	Epha2	902	_LPS(ph)TSGS(ph)EGVPFR_	4451.1	4214.2	5400.1	4567
Q6ZPJ3	Ubiquitin-conjugating enzyme E2 O	Ube2o	510	_S(ph)IPLSIK_	1307.4	922.84	1002.8	1307
Q8R409	Protein HEXIM1	Hexim1	234	_SDDT(ph)S(ph)DEDFVEEAGEEDGGS(ph)DGMGGDGSEFLQR_	1366.5	1375	1694.1	1760.7
Q8R409	Protein HEXIM1	Hexim1	249	_SDDT(ph)S(ph)DEDFVEEAGEEDGGS(ph)DGMGGDGSEFLQR_	1366.5	1375	1694.1	1760.7
Q8R409	Protein HEXIM1	Hexim1	233	_SDDT(ph)S(ph)DEDFVEEAGEEDGGS(ph)DGMGGDGSEFLQR_	1366.5	1375	1694.1	1760.7
Q8C050	Ribosomal protein S6 kinase alpha-5	Rps6ka5	862	_TLQPSNPTEGSNPDTLFQFS(ph)D_	4415.1	4066.7	5194.2	4637.8
Q3TLH4	Protein PRRC2C	Prrc2c	2632	_S(ph)TTPTSSPFR_	1088.3	813.4	1198.6	1110.6
Q3TLH4	Protein PRRC2C	Prrc2c	899	_S(ph)VSHGSNHAQNAEEQR_	1594.2	1807.3	1534.3	1376.3
Q3TLH4	Protein PRRC2C	Prrc2c	2625	_AFGSGIDIKPGT(ph)PPIGGR_	9957.4	6458.9	8692.2	6302.4
Q6PFR5	Transformer-2 protein homolog alpha	Tra2a	237	_RDS(ph)YYDR_	2362.9	3075	2617.7	3312.8
Q6PFR5	Transformer-2 protein homolog alpha	Tra2a	200	_AHT(ph)PTPGIYMGR_	10764	9788.7	10306	10937
A2AJI0	MAP7 domain-containing protein 1	Map7d1	460	_LSTGSELS(ph)PK_	2468.9	2828.8	2526.7	2304.8
P16045	Galectin-1	Lgals1	30	_S(ph)FVLNLGK_	4978.2	2381.7	8328.9	5570.3
Q64092	Transcription factor E3	Tfe3	553	_AASDPLLSSVS(ph)PAVSK_	2469.4	1961.1	2005.2	1984.6
P40142	Transketolase	Tkt	287	_ILAT(ph)PPQEDAPSVDIANIR_	5147.3	5331.9	6072.1	5545.3
Q61818	Retinoic acid-induced protein 1	Rai1	666	_DFS(ph)PGLFEDPSVAFATTDPK_	7259.2	6687.4	6139.1	7211.3
Q60974	Nuclear receptor corepressor 1	Ncor1	2449	_EPAPLLSAQYETLS(ph)DS(ph)DD_	2452.2	2204.3	2381.9	2117.5
Q60974	Nuclear receptor corepressor 1	Ncor1	2451	_EPAPLLSAQYETLS(ph)DS(ph)DD_	2452.2	2204.3	2381.9	2117.5
Q60974	Nuclear receptor corepressor 1	Ncor1	1207	_MPIEESS(ph)PEK_	3099.4	2356.5	3004.1	3152.7
Q60974	Nuclear receptor corepressor 1	Ncor1	2198	_S(ph)PGSISYLPSFFTK_	2903.4	2488.7	2707.7	2675.8
Q60974	Nuclear receptor corepressor 1	Ncor1	2134	_VS(ph)PENLVDK_	1823.4	1960.8	2434.2	2201.1
Q60974	Nuclear receptor corepressor 1	Ncor1	2116	_YS(ph)PESQSQTVLHPR_	5719	6146.3	6934.7	5196
Q8R3N6	THO complex subunit 1	Thoc1	560	_TGEDEDEEDNDALLKENES(ph)PDVR_	9113.9	7845.4	10335	8367
Q3TYA6	M-phase phosphoprotein 8	Mphosph8	51	_GTVAVGDS(ph)EEDGEDVFEVER_	2391.2	2507.3	2512.4	2694.7
Q9DB85	Ribosomal RNA-processing protein 8	Rrp8	58	_ALEAASLSQQTPS(ph)LPGS(ph)DS(ph)EEEEEVGR_	2887.1	3069.6	3531.5	3249.3
P28028	Serine/threonine-protein kinase B-raf	Braf	483	_RDS(ph)SDDWEIPDGQITVGQR_	2666.6	2532.7	2964.8	3140.6
Q61879	Myosin-10	Myh10	1145	_DLS(ph)EELEALK_	1531.5	1103.2	1709.4	1987.4
Q61879	Myosin-10	Myh10	1956	_QLHIEGASLELS(ph)DDDTESK_	22148	20363	24168	24847
O70293	G protein-coupled receptor kinase 6;G protein-coupled receptor kinase 5	Grk6;Grk5	484	_DVLDIEQFS(ph)T(ph)VK_	1943.9	1419.1	2988.3	3691.6
O70293	G protein-coupled receptor kinase 6;G protein-coupled receptor kinase 5	Grk6;Grk5	485	_DVLDIEQFS(ph)T(ph)VK_	1943.9	1419.1	2988.3	3691.6
Q920R0	Alsin	Als2	477	_RLS(ph)LPGLLSQVS(ph)PR_	10890	10096	11436	10286
Q920R0	Alsin	Als2	486	_LSLPGLLSQVS(ph)PR_	13386	12144	13549	13023
Q9Z0U1	Tight junction protein ZO-2	Tjp2	902	_LIS(ph)DFEDT(ph)DGEGGAY(ph)TDNELEEPAEEPLVSSITR_	984.21	923.02	1249.3	1144.9
Q9Z0U1	Tight junction protein ZO-2	Tjp2	378	_QTLINIPALNDS(ph)DS(ph)EVEDISEIESNR_	2776.9	2316	3331.7	2569.9
Q9Z0U1	Tight junction protein ZO-2	Tjp2	380	_QTLINIPALNDS(ph)DS(ph)EVEDISEIESNR_	2776.9	2316	3331.7	2569.9
Q9Z0U1	Tight junction protein ZO-2	Tjp2	239	_SYHEAYEPDYGGGYS(ph)PSYDR_	3255.8	2846.8	3510.6	3585.3
Q9Z0U1	Tight junction protein ZO-2	Tjp2	907	_LIS(ph)DFEDT(ph)DGEGGAY(ph)TDNELEEPAEEPLVSSITR_	984.21	923.02	1249.3	1144.9
Q9Z0U1	Tight junction protein ZO-2	Tjp2	914	_LIS(ph)DFEDT(ph)DGEGGAY(ph)TDNELEEPAEEPLVSSITR_	984.21	923.02	1249.3	1144.9
Q6ZQ03	Formin-binding protein 4	Fnbp4	507	_IDEIS(ph)DKETEVEESSEK_	8246.3	7488.2	10610	9028.9
Q6ZQ03	Formin-binding protein 4	Fnbp4	19	_RPILQLS(ph)PPGPR_	1359.9	1262.9	1272.6	1395.3
Q8VI36	Paxillin	Pxn	137	_SAEPSPTVM(ox)SSS(ph)LGSNLSELDR_	6196.4	6278.8	6659.3	5219.9
Q8VHR5	Transcriptional repressor p66-beta	Gatad2b	123	_GRLT(ph)PS(ph)PDIIVLS(ph)DNEASSPR_	6542.9	5599.5	6369.6	5751.4
Q8VHR5	Transcriptional repressor p66-beta	Gatad2b	130	_LTPSPDIIVLS(ph)DNEAS(ph)SPR_	6542.9	5599.5	6369.6	5751.4
Q8VHR5	Transcriptional repressor p66-beta	Gatad2b	136	_LTPSPDIIVLSDNEASS(ph)PR_	3307	3679.6	4031.7	3698.7
Q8VHR5	Transcriptional repressor p66-beta	Gatad2b	121	_GRLT(ph)PS(ph)PDIIVLS(ph)DNEASSPR_	6542.9	5599.5	6369.6	5751.4
Q91XC0	LIM domain-containing protein ajuba	Ajuba	129	_LETTAPALS(ph)PR_	1242.4	765.81	1450.6	1227.1
Q6NZE7	Protein FAM122B	Fam122b	115	_IDFTPVS(ph)PAPS(ph)PTR_	3782.2	3145.4	3530.1	2816.3
Q02248	Catenin beta-1	Ctnnb1	675	_RLS(ph)VELTSSLFR_	12122	12351	14415	14412
Q60520	Paired amphipathic helix protein Sin3a	Sin3a	833	_GDLS(ph)DVEEEEEEEM(ox)DVDEATGAPK_	6282.4	6366.3	6923.8	6057.9
Q8JZX4	Splicing factor 45	Rbm17	155	_RPDPDS(ph)DEDEDYER_	6142.8	5967.2	6310.1	7244
Q99K01	Pyridoxal-dependent decarboxylase domain-containing protein 1	Pdxdc1	687	_VQGTGVT(ph)PPPTPLGTR_	8517.8	7809.9	7631.9	7907.3
Q61850	Forkhead box protein C2	Foxc2	239	_VETLS(ph)PEGALQAS(ph)PR_	29612	25204	36393	29816
Q04899	Cyclin-dependent kinase 18	Cdk18	75	_RLS(ph)LPMDIR_	7316.1	6738.3	8560.5	9108.2
Q8R3S6	Exocyst complex component 1	Exoc1	472	_LTGSTS(ph)SLNK_	3138.6	3456.1	2914.4	3286.1
Q8R3S6	Exocyst complex component 1	Exoc1	501	_SQSSSLLDMGNM(ox)SAS(ph)DLDVADR_	2988.3	3001	4476.4	3599.7
P00520	Tyrosine-protein kinase ABL1	Abl1	569	_GLGESDALDSEPAVS(ph)PLLPR_	12621	10777	12351	10982
P36916	Guanine nucleotide-binding protein-like 1	Gnl1	51	_EEQT(ph)DTS(ph)DGESVTHHIR_	15667	16897	14770	13355
P36916	Guanine nucleotide-binding protein-like 1	Gnl1	48	_EEQT(ph)DTS(ph)DGESVTHHIR_	6543.5	7019.9	6633.2	6201.1
P36916	Guanine nucleotide-binding protein-like 1	Gnl1	50	_EEQT(ph)DT(ph)SDGESVTHHIR_	1920.4	2558.3	1864.9	1696.5
P97496	SWI/SNF complex subunit SMARCC1	Smarcc1	397	_KDSENT(ph)PVK_	2469.6	2099.2	3172.6	2740.7
Q05CL8	La-related protein 7	Larp7	253	_TAS(ph)EGS(ph)EAETPEAPK_	7994.7	7495.5	6550.9	6537.6
Q8VDG3	Poly(A)-specific ribonuclease PARN	Parn	556	_TLS(ph)PDPR_	1166	1013.8	1187.8	1328.1
Q9D9K3	Cell death regulator Aven	Aven	82	_VEEDS(ph)DSETYGEENDEQGNFSR_	12050	12774	15448	14210
Q8BK03	Protein FAM73B	Fam73b	276	_TLMLPLTEGS(ph)LR_	4849	4092.5	5214.7	4429.7
Q9EPM5	Syncoilin	Sync	32	_EPHTEASFPLQESES(ph)PK_	5444.7	5516.4	5324.7	7524.9
O35130	Ribosomal RNA small subunit methyltransferase NEP1	Emg1	16	_RFS(ph)VQEQDWETTPPK_	3883.3	4699.4	4101	6074.5
Q8K1Z0	Ubiquinone biosynthesis protein COQ9, mitochondrial	Coq9	81	_YTDQS(ph)GEEEEDYESEEQLQHR_	2693.7	2533	2914.1	3009.5
Q91W52	Transmembrane protein 19	Tmem19	4	_M(ox)TDS(ph)DDTTCK_	3339.8	3440.8	3314.2	3143.2
Q91VS8	FERM, RhoGEF and pleckstrin domain-containing protein 2	Farp2	375	_TS(ph)LHALTVDLPK_	2221.7	1501.3	2466.1	2493.9
Q9D479	UV-stimulated scaffold protein A	Uvssa	403	_TEALEDS(ph)EDEDQDFVEVPEK_	6414.5	5084.2	5738.5	6620.5
P30999	Catenin delta-1	Ctnnd1	230	_HYEDGYPGGSDNYGS(ph)LSR_	7655.5	6076	9096.5	8386.7
P30999	Catenin delta-1	Ctnnd1	288	_S(ph)MGYDDLDYGMMSDYGTAR_	31637	28874	39138	35001
P30999	Catenin delta-1	Ctnnd1	864	_SQSSHS(ph)YDDSTLPLIDR_	15199	13724	17186	15764
P30999	Catenin delta-1	Ctnnd1	268	_VGGS(ph)S(ph)VDLHR_	8402.9	7990.7	11345	9507.4
P30999	Catenin delta-1	Ctnnd1	916	_GDHNRT(ph)LDR_	4556.3	5083.4	5521.3	6749.2
P15379	CD44 antigen	Cd44	742	_S(ph)QEM(ox)VHLVNK_	15079	14614	18983	18906
Q99MI1	ELKS/Rab6-interacting/CAST family member 1	Erc1	191	_TFWS(ph)PELK_	1121.3	951.6	1781.6	2534.2
Q8K1Y2	Serine/threonine-protein kinase D1;Serine/threonine-protein kinase D3	Prkd1;Prkd3	734	_S(ph)VVGTPAYLAPEVLR_	2839	1963.2	2715.2	2822.9
Q8K1Y2	Serine/threonine-protein kinase D1;Serine/threonine-protein kinase D3	Prkd1;Prkd3	213	_RLS(ph)NVS(ph)LPGPGLSVPR_	18046	19531	20622	19130
Q8K1Y2	Serine/threonine-protein kinase D1;Serine/threonine-protein kinase D3	Prkd1;Prkd3	216	_RLS(ph)NVS(ph)LPGPGLSVPR_	3906.3	3542.8	3854.3	2870.8
Q505F5	Leucine-rich repeat-containing protein 47	Lrrc47	293	_QHRES(ph)GEGEEEVADSAR_	2980.8	4191.6	2690.8	3024
Q91W39	Nuclear receptor coactivator 5	Ncoa5	377	_S(ph)SADSLPGPISR_	5362.3	4510.2	7802.8	4584.8
G5E870	E3 ubiquitin-protein ligase TRIP12	Trip12	1350	_EDDEDS(ph)DDDGS(ph)DEEIDESLAAQFLNSGNVR_	1731.9	1094	1333.1	1796.1
G5E870	E3 ubiquitin-protein ligase TRIP12	Trip12	1355	_EDDEDS(ph)DDDGS(ph)DEEIDESLAAQFLNSGNVR_	1731.9	1094	1333.1	1796.1
G5E870	E3 ubiquitin-protein ligase TRIP12	Trip12	310	_S(ph)ESPPAELPSLR_	1318	1195.2	1149.5	1312
Q62188	Dihydropyrimidinase-related protein 3	Dpysl3	509	_GMYDGPVFDLTTT(ph)PK_	57092	41660	60334	41757
Q62188	Dihydropyrimidinase-related protein 3	Dpysl3	524	_GSPT(ph)RPNPPVR_	2608.1	2618.7	2779.4	2832.3
Q8K298	Actin-binding protein anillin	Anln	182	_AASPS(ph)KPPISNASATPVGR_	5515.3	4802.8	8978.9	7121.4
Q8K298	Actin-binding protein anillin	Anln	293	_ASS(ph)PVTAATFITENR_	11008	9733.3	19137	16167
P62137	Serine/threonine-protein phosphatase PP1-alpha catalytic subunit	Ppp1ca	320	_YGQFSGLNPGGRPIT(ph)PPR_	5336.1	5315.2	7368.7	5537.7
P28656	Nucleosome assembly protein 1-like 1	Nap1l1	62	_LDGLVDT(ph)PTGYIESLPK_	12495	8757.4	11812	11115
Q80YV2	Nuclear-interacting partner of ALK	Zc3hc1	334	_SQDATVS(ph)PGSEQSEK_	2306.6	2510	2648.1	2071.4
Q80YV2	Nuclear-interacting partner of ALK	Zc3hc1	353	_S(ph)WESSSPVDRPELEAASPTTR_	6690.8	7003.4	7130.9	8771.5
Q8C2Q3	RNA-binding protein 14	Rbm14	618	_RLS(ph)ESQLSFR_	1355.8	1897.8	1470.9	2940.4
Q8C2Q3	RNA-binding protein 14	Rbm14	582	_TRLS(ph)PPR_	4288.9	4209.1	4164.1	3712.3
Q8C2Q3	RNA-binding protein 14	Rbm14	206	_QPT(ph)PPFFGR_	7687.3	7954.2	8743.3	8671.2
P62141	Serine/threonine-protein phosphatase PP1-beta catalytic subunit	Ppp1cb	316	_YQYGGLNSGRPVT(ph)PPR_	5290.1	5579.3	6599.3	6277.8
P28667	MARCKS-related protein	Marcksl1	104	_LSGLS(ph)FK_	1631.7	1492.1	1441.2	1454.4
Q9EPQ8	Transcription factor 20	Tcf20	612	_DEAAS(ph)PGAK_	7231.2	6597.9	6326.7	5314.2
Q80UU1	Ankyrin repeat and zinc finger domain-containing protein 1	Ankzf1	86	_VS(ph)PYSLEISEK_	7229.1	6748.6	7582.5	7128.8
Q99MN9	Propionyl-CoA carboxylase beta chain, mitochondrial	Pccb	526	_ICCDLEVLAS(ph)K_	2013.8	1156.9	1832.9	1636.2
O55176	E3 ubiquitin-protein ligase Praja-1	Pja1	231	_VFFDT(ph)DDDDDVPHSTSR_	4698.1	4738.5	5246.3	4112.7
Q08639	Transcription factor Dp-1	Tfdp1	23	_VFIDQNLS(ph)PGK_	1050.4	1102.5	1026	805.15
Q6PIU9	Uncharacterized protein FLJ45252 homolog		115	_AS(ph)DDLGEPDVFATAPFR_	1776.2	1580.6	1748.6	2022.1
Q91W92	Cdc42 effector protein 1	Cdc42ep1	39	_LTADM(ox)IS(ph)PPLGDFR_	2797.3	3376.2	3917.1	3204.5
Q91W92	Cdc42 effector protein 1	Cdc42ep1	205	_RS(ph)DS(ph)LLSFR_	5401.5	3758.3	7275	4940.7
Q91W92	Cdc42 effector protein 1	Cdc42ep1	207	_RS(ph)DS(ph)LLSFR_	5129.1	4370.9	5512.1	6020.2
Q91W92	Cdc42 effector protein 1	Cdc42ep1	34	_RLT(ph)ADM(ox)ISPPLGDFR_	9438.8	7445.3	9954.9	8924.1
B2RX14	Terminal uridylyltransferase 4	Zcchc11	176	_S(ph)PLEPENVPSLLLK_	3744	3268.7	4169.9	3942.8
O70326	Gremlin-1	Grem1	77	_GTAMPGEEVLESS(ph)QEALHVTER_	4151.5	5561.2	5143.8	6335.2
Q3TWW8		Srsf6	314	_S(ph)M(ox)S(ph)PPPK_	9797.9	9552.6	11613	11078
Q3TWW8		Srsf6	316	_S(ph)M(ox)S(ph)PPPK_	9797.9	9552.6	11613	11078
Q99MN1	Lysine--tRNA ligase	Kars	592	_KETAATTETPES(ph)TEAS(ph)PSV_	11214	11060	11932	10286
O35551	Rab GTPase-binding effector protein 1	Rabep1	408	_AQST(ph)DSLGTSSSLQSK_	6796	7215.2	8022.1	7682.4
P26041	Moesin	Msn	57	_AFST(ph)WLK_	3425.2	2095.3	5434.9	7605.5
O70311	Glycylpeptide N-tetradecanoyltransferase 2	Nmt2	38	_GS(ph)PGGDLGAK_	4109.2	3219	3481.5	4186.6
F8VPU2	FERM, RhoGEF and pleckstrin domain-containing protein 1	Farp1	373	_S(ph)LVSQPTAPNSEVPK_	3827.5	4206.6	5149.3	5786.1
F8VPU2	FERM, RhoGEF and pleckstrin domain-containing protein 1	Farp1	902	_SPDEATAADQESEDDLSAS(ph)RTS(ph)LER_	4927	6825.9	7101.3	7549.7
O70318	Band 4.1-like protein 2	Epb41l2	698	_EMS(ph)PGHGPGETR_	5058.2	4932.3	6066.1	5518
P26039	Talin-1	Tln1	1328	_ALSTDPAS(ph)PNLK_	1901.6	1904.3	1646.7	2280.8
P26039	Talin-1	Tln1	1164	_ASS(ph)LIEEAK_	1235.5	1381.4	1594	1823
P26039	Talin-1	Tln1	425	_DHFGLEGDEESTMLEDSVS(ph)PK_	5083	3313	6844.1	5685.3
P26039	Talin-1	Tln1	1225	_LLS(ph)DSLPPSTGTFQEAQSR_	10583	11188	12710	13355
Q3UW53	Protein Niban	Fam129a	581	_HNLFEDNM(ox)ALPSESVSS(ph)LTDLK_	2945.9	2998.8	3846	3269.1
O70305	Ataxin-2	Atxn2	710	_ALT(ph)PSIEAK_	5519.8	4207.8	4941.6	4424.3
Q91W67	Ubiquitin-like protein 7	Ubl7	230	_DM(ox)PGGFLFDGLS(ph)DDEDDFHPSTR_	25890	26631	27635	26427
Q99MK9	Ras association domain-containing protein 1	Rassf1	203	_RTS(ph)FYLPK_	1125	841.29	811.18	643.82
Q99MK9	Ras association domain-containing protein 1	Rassf1	202	_T(ph)SFYLPK_	1125	841.29	811.18	643.82
Q6ZWR6	Nesprin-1	Syne1	8308	_TLPS(ph)EDEEGEEDKEFYLR_	12939	10748	14017	13618
Q99MK8	Beta-adrenergic receptor kinase 1	Adrbk1	670	_S(ph)PVVELSK_	8653.8	9060.6	10291	10927
A2A5R2	Brefeldin A-inhibited guanine nucleotide-exchange protein 2	Arfgef2	1518	_HLDVDLDRQS(ph)LS(ph)SIDR_	10687	9776.6	10561	10592
A2A5R2	Brefeldin A-inhibited guanine nucleotide-exchange protein 2	Arfgef2	1520	_HLDVDLDRQS(ph)LS(ph)SIDR_	4286.8	3279.4	4475.7	4023.5
A2A5R2	Brefeldin A-inhibited guanine nucleotide-exchange protein 2	Arfgef2	355	_QSLS(ph)S(ph)ADNLEPDVQGHQVAAR_	4390	4086.6	5406.5	4765.5
A2A5R2	Brefeldin A-inhibited guanine nucleotide-exchange protein 2	Arfgef2	356	_QSLS(ph)S(ph)ADNLEPDVQGHQVAAR_	4390	4086.6	5406.5	4765.5
A2AG58	Uncharacterized protein CXorf23 homolog		592	_LQNEDENIFHMAS(ph)PTER_	12673	14169	15355	15642
P13595	Neural cell adhesion molecule 1	Ncam1	1005	_NPPEAATAPAS(ph)PK_	660.36	758.16	765.44	667.66
P62996	Transformer-2 protein homolog beta	Tra2b	201	_RPHT(ph)PTPGIYMGR_	9271	8233.2	8802.6	10037
Q8K224	N-acetyltransferase 10	Nat10	934	_TLS(ph)DDLDEAAK_	2218.7	2275.3	3065	2729.5
Q91VK1	Basic leucine zipper and W2 domain-containing protein 2	Bzw2	412	_FVEWLQNAEEES(ph)ES(ph)EGEES_	5554.9	4272	8013.4	11646
Q91VK1	Basic leucine zipper and W2 domain-containing protein 2	Bzw2	414	_FVEWLQNAEEES(ph)ES(ph)EGEES_	1812.7	1271.3	2125.9	2705.7
Q8C739	Protein FAM110B	Fam110b	95	_ALGS(ph)PTLK_	4008.6	3751.6	4867.3	4532.8
Q8C739	Protein FAM110B	Fam110b	297	_ANS(ph)DIISLNFR_	1307.7	1009.3	1323.7	1417
Q62136	Tyrosine-protein phosphatase non-receptor type 21	Ptpn21	637	_RNS(ph)IEIAGLTHGFEGLR_	8084.8	8640.7	9494.9	9327.5
Q3UMU9	Hepatoma-derived growth factor-related protein 2	Hdgfrp2	620	_AQEDGQDS(ph)EDGPR_	2126.5	2012.4	2220.5	2605.1
O55143	Sarcoplasmic/endoplasmic reticulum calcium ATPase 2	Atp2a2	663	_EFDELSPS(ph)AQR_	2530.6	2663.8	3276.3	3022.3
P48678	Prelamin-A/C;Lamin-A/C	Lmna	423	_KLES(ph)SESR_	4141.9	4873.9	4326.2	6674.6
P48678	Prelamin-A/C;Lamin-A/C	Lmna	390	_LRLS(ph)PSPTSQR_	35192	34796	47253	47226
P48678	Prelamin-A/C;Lamin-A/C	Lmna	392	_LSPS(ph)PTSQR_	18913	16597	29055	25542
P48678	Prelamin-A/C;Lamin-A/C	Lmna	637	_SVGGSGGGS(ph)FGDNLVTR_	12282	12053	13233	19573
Q6NXK2	Zinc finger protein 532	Znf532	851	_ELS(ph)DDAGDVT(ph)NDEEEEAEIK_	4811.6	4155	5183.2	4655.2
Q6NXK2	Zinc finger protein 532	Znf532	858	_ELS(ph)DDAGDVT(ph)NDEEEEAEIK_	4811.6	4155	5183.2	4655.2
Q6A4J8	Ubiquitin carboxyl-terminal hydrolase 7	Usp7	19	_AGEQQLS(ph)EPEDMEMEAGDTDDPPR_	4605.4	4155.9	6033.1	5241.1
Q923B1	Lariat debranching enzyme	Dbr1	520	_RLS(ph)DEHEPEQR_	789.73	889.91	846.52	1317.8
P52734	FYVE, RhoGEF and PH domain-containing protein 1	Fgd1	116	_SLS(ph)LDPGQSLEPHPEGPQR_	4957	4402.7	5390.2	5011.5
Q62101	Serine/threonine-protein kinase D1	Prkd1	203	_RLS(ph)NVSLTGLGTVR_	23767	25829	28649	26746
Q62101	Serine/threonine-protein kinase D1	Prkd1	206	_RLS(ph)NVS(ph)LTGLGTVR_	6467.1	5959.2	8006	6265.7
Q80UG5	Septin-9	Sept9	30	_S(ph)FEVEEIEPPNSTPPR_	1970	2024.2	2163.6	2429.5
Q80UG5	Septin-9	Sept9	85	_S(ph)PKPSLR_	3424.3	2620.8	3152.2	3523.7
Q80UG5	Septin-9	Sept9	42	_SFEVEEIEPPNST(ph)PPR_	18139	15699	19498	16536
Q9QX47	Protein SON	Son	1975	_RS(ph)FS(ph)IS(ph)PSR_	2610.4	3189	2282.2	2415.5
Q9QX47	Protein SON	Son	1977	_RS(ph)FS(ph)IS(ph)PSR_	2610.4	3189	2282.2	2415.5
Q6PEE2	CBP80/20-dependent translation initiation factor	Ctif	18	_S(ph)QEIEELER_	5196.4	4611.1	5400.1	5118.3
Q8C796	REST corepressor 2	Rcor2	213	_GAVS(ph)EGEPDTGDPK_	4090.6	4431.3	5294.5	4316.7
Q4VBD9	GDNF-inducible zinc finger protein 1	Gzf1	611	_SFLVIVDGS(ph)PK_	1204.4	1366.3	1466.4	1057.5
Q3TSG4	RNA demethylase ALKBH5	Alkbh5	70	_YQEDS(ph)DPERS(ph)DYEEHQLQK_	2562.8	2202.8	2367.9	2758.7
Q7TSY8	Shugoshin-like 2	Sgol2	26	_T(ph)NLNVSLASK_	2239.2	1548.7	1415.7	1476.2
Q9WTU0	Lysine-specific demethylase PHF2	Phf2	876	_DSDYVYPSLES(ph)DEDNPVFK_	5641.6	3954.3	4972.3	5532.2
Q8CCP0	Nuclear export mediator factor Nemf	Nemf	417	_NPYLLS(ph)EEEDGDGDASIENSDAEAPK_	11665	9937.3	11586	11540
Q8VC70	RNA-binding motif, single-stranded-interacting protein 2	Rbms2	33	_LYVAQQMAPPS(ph)PR_	4662.8	4541.7	5005.6	3866
O55106	Striatin	Strn	245	_FLESAAADVS(ph)DEDEDEDTDGR_	9382.5	8790.7	9349.7	8487
Q8VC66	Afadin- and alpha-actinin-binding protein	Ssx2ip	313	_AEDGTGTVAIS(ph)DIEDDSGELSR_	5430.1	4567.8	6644.1	6116.4
Q91VN6	Probable ATP-dependent RNA helicase DDX41	Ddx41	21	_ADEATAGGS(ph)RS(ph)EDEDEDDEDYVPYVPLR_	9697.7	8762.9	9069.8	10002
Q91VN6	Probable ATP-dependent RNA helicase DDX41	Ddx41	23	_ADEATAGGS(ph)RS(ph)EDEDEDDEDYVPYVPLR_	9697.7	8762.9	9069.8	10002
P59325	Eukaryotic translation initiation factor 5	Eif5	387	_EAEEES(ph)S(ph)GGEEEDEDENIEVVYSK_	1767.4	1432.7	2267.2	1888.2
P59325	Eukaryotic translation initiation factor 5	Eif5	388	_EAEEES(ph)S(ph)GGEEEDEDENIEVVYSK_	1767.4	1432.7	2267.2	1888.2
P59328	WD repeat and HMG-box DNA-binding protein 1	Wdhd1	400	_S(ph)IHNLPLIR_	2553.9	3011	3261.7	3161.9
Q64324	Syntaxin-binding protein 2	Stxbp2	304	_KVT(ph)ELLK_	3971.8	2926.2	4728.6	4120.3
Q64337	Sequestosome-1	Sqstm1	269	_LT(ph)PTTPESSSTGTEDK_	4016	3279.6	4657.8	3423.1
Q91VM5	RNA binding motif protein, X-linked-like-1;RNA-binding motif protein, X chromosome;RNA-binding motif protein, X chromosome, N-terminally processed	Rbmxl1;Rbmx	244	_DYS(ph)HSSSR_	2599.8	2094.5	2119.9	1848.9
Q91VM5	RNA binding motif protein, X-linked-like-1;RNA-binding motif protein, X chromosome;RNA-binding motif protein, X chromosome, N-terminally processed	Rbmxl1;Rbmx	162	_S(ph)TPSGPVR_	804.69	693.29	800.38	665
Q91VM5	RNA binding motif protein, X-linked-like-1;RNA-binding motif protein, X chromosome;RNA-binding motif protein, X chromosome, N-terminally processed	Rbmxl1;Rbmx	88	_VEQATKPS(ph)FESGR_	6873	6919.8	8090.6	6538.8
P51859	Hepatoma-derived growth factor	Hdgf	165	_AGDVLEDS(ph)PK_	7251.1	6252.1	6014.9	4761.1
P51859	Hepatoma-derived growth factor	Hdgf	132	_GSAEGS(ph)S(ph)DEEGKLVIDEPAK_	7500.2	7192.5	7211.4	6799.4
P51859	Hepatoma-derived growth factor	Hdgf	133	_GSAEGS(ph)S(ph)DEEGKLVIDEPAK_	7500.2	7192.5	7211.4	6799.4
Q8K1S3	Netrin receptor UNC5B	Unc5b	528	_SAS(ph)LGS(ph)QHLLGLPR_	3356.6	3112.5	3650.5	3990.1
Q8K1S3	Netrin receptor UNC5B	Unc5b	531	_SAS(ph)LGS(ph)QHLLGLPR_	3356.6	3112.5	3650.5	3990.1
Q61316	Heat shock 70 kDa protein 4	Hspa4	76	_AFS(ph)DPFVEAEK_	845.16	1008.5	891.94	1305.8
Q99J45	Nuclear receptor-binding protein	Nrbp1	431	_T(ph)PTPEPAEVETR_	582.27	930.23	837.11	692.95
Q6KCD5	Nipped-B-like protein	Nipbl	2652	_AITSLLGGGS(ph)PK_	2285.8	1885.4	2452.8	2353.3
Q61329	Zinc finger homeobox protein 3	Zfhx3	2810	_TLLS(ph)PSSIK_	2168.3	2105.1	1849.9	1660.2
Q61329	Zinc finger homeobox protein 3	Zfhx3	426	_TPITSVPLGPLASS(ph)PTK_	5023.8	4586	6666	6485.9
Q8K2K6	Arf-GAP domain and FG repeat-containing protein 1	Agfg1	181	_GTPSQS(ph)PVVGR_	6058.2	5817.3	5733.6	4545.8
Q91WE1	Sorting nexin-15	Snx15	148	_ILPPPLIPT(ph)PPPDEAR_	2506.2	2602.4	2294.5	2845.6
Q9JKB3	Y-box-binding protein 3	Ybx3	328	_S(ph)RPLNAVSQDGK_	1848.1	1644.8	1915.4	1599.1
Q8R361	Rab11 family-interacting protein 5	Rab11fip5	296	_DSIQS(ph)PK_	7069.7	4922	6344.3	4970.2
Q9QXL1	Kinesin-like protein KIF21B	Kif21b	1168	_S(ph)LASLVEIK_	3213.7	2818.7	3419.7	2701.9
Q8BZR9	Uncharacterized protein C17orf85 homolog		410	_MISTPS(ph)PK_	2038	2303.6	2653.8	2166.4
Q99J09	Methylosome protein 50	Wdr77	5	_KDT(ph)PPPLVPPAAR_	1957.8	2319.7	2232.4	2148
Q3U0V1	Far upstream element-binding protein 2	Khsrp	182	_VQIS(ph)PDSGGLPER_	4237.4	4324.4	4586.4	4454.9
Q3U9G9	Lamin-B receptor	Lbr	101	_S(ph)VSASHEGDVK_	2041.2	1390.2	1665.9	1636.2
P14873	Microtubule-associated protein 1B;MAP1B heavy chain;MAP1 light chain LC1	Map1b	1371	_AS(ph)LSPMDEPVPDSESPVEK_	17933	17445	19814	17732
P14873	Microtubule-associated protein 1B;MAP1B heavy chain;MAP1 light chain LC1	Map1b	1373	_ASLS(ph)PM(ox)DEPVPDSES(ph)PVEK_	20320	18493	21342	20999
P14873	Microtubule-associated protein 1B;MAP1B heavy chain;MAP1 light chain LC1	Map1b	1384	_ASLSPMDEPVPDSES(ph)PVEK_	18927	17541	19133	18334
P14873	Microtubule-associated protein 1B;MAP1B heavy chain;MAP1 light chain LC1	Map1b	1141	_DVM(ox)S(ph)DETNNEETESPSQEFVNITK_	3026.6	2815.2	2893.9	2452.2
P14873	Microtubule-associated protein 1B;MAP1B heavy chain;MAP1 light chain LC1	Map1b	1151	_DVM(ox)SDETNNEETES(ph)PSQEFVNITK_	2586.9	2362.2	1902	1679
P14873	Microtubule-associated protein 1B;MAP1B heavy chain;MAP1 light chain LC1	Map1b	614	_EEQS(ph)PVKAEVAEK_	4068.5	4135.4	4495.3	4797.1
P14873	Microtubule-associated protein 1B;MAP1B heavy chain;MAP1 light chain LC1	Map1b	1814	_ETAAAHQASS(ph)SPPIDAATAEPYGFR_	3005.6	3282.6	3331.2	3405.1
P14873	Microtubule-associated protein 1B;MAP1B heavy chain;MAP1 light chain LC1	Map1b	1815	_ETAAAHQASSS(ph)PPIDAATAEPYGFR_	8065.4	7419.7	7597.7	7999.7
P14873	Microtubule-associated protein 1B;MAP1B heavy chain;MAP1 light chain LC1	Map1b	934	_FEDEGAGFEESS(ph)ETGDYEEK_	2654.9	1665.1	2001.5	1866.8
P14873	Microtubule-associated protein 1B;MAP1B heavy chain;MAP1 light chain LC1	Map1b	1497	_LGGDVS(ph)PTQIDVSQFGSFK_	9547.3	8862.4	8998.6	8862.9
P14873	Microtubule-associated protein 1B;MAP1B heavy chain;MAP1 light chain LC1	Map1b	1438	_QGFPDRES(ph)PVSDLTSTGLYQDK_	14166	14300	13301	13900
P14873	Microtubule-associated protein 1B;MAP1B heavy chain;MAP1 light chain LC1	Map1b	1422	_RS(ph)ES(ph)PFEGK_	7444.9	4925.4	5893.6	6778.6
P14873	Microtubule-associated protein 1B;MAP1B heavy chain;MAP1 light chain LC1	Map1b	1649	_SEQSSM(ox)SIEFGQES(ph)PEHSLAMDFSR_	32853	31453	33350	30882
P14873	Microtubule-associated protein 1B;MAP1B heavy chain;MAP1 light chain LC1	Map1b	1260	_SPSLSPSPPS(ph)PIEK_	6720.8	6265	6273.9	6411.1
P14873	Microtubule-associated protein 1B;MAP1B heavy chain;MAP1 light chain LC1	Map1b	1144	_DVMSDET(ph)NNEETESPSQEFVNITK_	7872.4	7723.6	7668	7827.6
P14873	Microtubule-associated protein 1B;MAP1B heavy chain;MAP1 light chain LC1	Map1b	1784	_SDISPLT(ph)PR_	1107.2	1067.4	1016.2	1233
P14873	Microtubule-associated protein 1B;MAP1B heavy chain;MAP1 light chain LC1	Map1b	1945	_T(ph)PEEGGYSYEISEK_	6322.9	5444.7	6863.6	6577.8
P14873	Microtubule-associated protein 1B;MAP1B heavy chain;MAP1 light chain LC1	Map1b	1943	_TT(ph)RTPEEGGYSYEISEK_	8092.6	8281.4	8238.1	8569.8
D3YXK2	Scaffold attachment factor B1	Safb	623	_S(ph)VVS(ph)FDK_	2662.6	1605.5	3174.8	2677.9
D3YXK2	Scaffold attachment factor B1	Safb	626	_S(ph)VVS(ph)FDK_	7583.3	7432.1	6372.9	7385.2
Q8K310	Matrin-3	Matr3	188	_RDS(ph)FDDR_	17893	19718	18855	23471
Q9R0U0	Serine/arginine-rich splicing factor 10	Srsf10	131	_S(ph)RS(ph)FDYNYR_	10887	12462	12874	10500
Q62219	Transforming growth factor beta-1-induced transcript 1 protein	Tgfb1i1	186	_VQNHLPASGPPQPPAAS(ph)PTR_	4237.4	3709.1	4076.7	3781.6
Q3UFB2	Box C/D snoRNA protein 1	Znhit6	39	_DLDGS(ph)PEAGDGEER_	2431.1	2836	2779.1	3485.2
P58871	182 kDa tankyrase-1-binding protein	Tnks1bp1	602	_ENYEDQEPLVGHES(ph)PITLAAR_	8416.1	9311.2	11156	11860
P58871	182 kDa tankyrase-1-binding protein	Tnks1bp1	539	_GEGVSQVGPGT(ph)PPAPES(ph)PR_	16602	15792	17883	16481
P58871	182 kDa tankyrase-1-binding protein	Tnks1bp1	796	_HS(ph)LGQEVIGIGGSQDESEVPVR_	15227	14193	17499	16022
P58871	182 kDa tankyrase-1-binding protein	Tnks1bp1	298	_LANISVPAS(ph)ESPR_	0	955.18	955.6	975.7
P58871	182 kDa tankyrase-1-binding protein	Tnks1bp1	496	_LDS(ph)PPPS(ph)PITEASEAAEAAEADSWAVSGR_	2864.1	3407.4	3527.7	3737.2
P58871	182 kDa tankyrase-1-binding protein	Tnks1bp1	500	_LDS(ph)PPPS(ph)PITEASEAAEAAEADSWAVSGR_	2864.1	3407.4	3527.7	3737.2
P58871	182 kDa tankyrase-1-binding protein	Tnks1bp1	1657	_S(ph)AEEGEVTESK_	9728.8	8644.2	10503	9767.4
P58871	182 kDa tankyrase-1-binding protein	Tnks1bp1	533	_GEGVSQVGPGT(ph)PPAPES(ph)PR_	13720	13524	15134	14035
Q66JV4	RNA-binding protein 12B-B;RNA-binding protein 12B-A	Rbm12b2;Rbm12b1	681	_RVS(ph)VEDLR_	1836.6	1794.3	1848.3	1746.3
G5E8K5	Ankyrin-3	Ank3	1451	_RQS(ph)FASLALR_	2171.3	2107.8	2058.7	1743.9
P62908	40S ribosomal protein S3	Rps3	221	_DEILPTT(ph)PISEQK_	29267	28243	31635	38009
Q8N7N5	DDB1- and CUL4-associated factor 8	Dcaf8	100	_GHGHS(ph)DEEDEEQPR_	3641.2	3801.1	3241.9	3507.9
Q91WG2	Rab GTPase-binding effector protein 2	Rabep2	176	_QPAS(ph)LHGS(ph)TELLPLSR_	1118.5	1125.2	1021.3	1516.3
Q91WG2	Rab GTPase-binding effector protein 2	Rabep2	180	_QPAS(ph)LHGS(ph)TELLPLSR_	1118.5	1125.2	1021.3	1516.3
A2AGH6	Mediator of RNA polymerase II transcription subunit 12	Med12	636	_GDLAFGAPGPRPPS(ph)PFDDPTDDPER_	5648.3	4137.5	5716.2	5070.8
P24668	Cation-dependent mannose-6-phosphate receptor	M6pr	268	_GVGDDQLGEES(ph)EERDDHLLPM(ox)_	4653.6	4449	4211.3	4631.7
Q8CI15	Sphingosine kinase 1	Sphk1	225	_RPAS(ph)TLVQK_	3210.2	3000.2	3610.9	3529.1
P09405	Nucleolin	Ncl	28	_EVEEDS(ph)EDEEMS(ph)EDEDDS(ph)S(ph)GEEEVVIPQK_	2858.8	3040.6	3239.3	4160
P09405	Nucleolin	Ncl	34	_EVEEDS(ph)EDEEMS(ph)EDEDDS(ph)S(ph)GEEEVVIPQK_	2858.8	3040.6	3239.3	4160
P09405	Nucleolin	Ncl	40	_EVEEDS(ph)EDEEMS(ph)EDEDDS(ph)S(ph)GEEEVVIPQK_	2858.8	3040.6	3239.3	4160
P09405	Nucleolin	Ncl	41	_EVEEDS(ph)EDEEMS(ph)EDEDDS(ph)S(ph)GEEEVVIPQK_	2858.8	3040.6	3239.3	4160
P09405	Nucleolin	Ncl	616	_GFGFVDFNS(ph)EEDAK_	4704.9	4198.1	4879	5249.9
P09405	Nucleolin	Ncl	76	_AAVPT(ph)PAK_	1223.8	1099.8	2009.5	1396.6
P09405	Nucleolin	Ncl	92	_AVAT(ph)PAK_	372.26	482.43	912.47	739.79
Q9R0P4	Small acidic protein	Smap	17	_SAS(ph)PDDDLGSSNWEAADLGNEER_	6729.9	5215.4	8149.3	8130.6
Q8K2C9	Very-long-chain (3R)-3-hydroxyacyl-[acyl-carrier protein] dehydratase 3	ptplad1	114	_WLDES(ph)DAEMELR_	12780	12140	23856	47731
Q6DFW4	Nucleolar protein 58	Nop58	509	_EEPLS(ph)EEEPCTSTAVPSPEK_	4570.2	4121.6	4348	5309.5
Q99MR6	Serrate RNA effector molecule homolog	Srrt	67	_ERFS(ph)PPR_	1711.2	2438.8	2674.7	3296.4
O54724	Polymerase I and transcript release factor	Ptrf	20	_PYSGFPDAS(ph)SEGPEPTQGEAR_	7923.3	6895.8	9033.5	6374
O54724	Polymerase I and transcript release factor	Ptrf	21	_PYSGFPDASS(ph)EGPEPTQGEAR_	4007.9	3260	4406.9	3208.8
Q9JJZ6	Krueppel-like factor 13	Klf13	163	_ADLES(ph)PQRK_	8428.1	8631.5	8640	7047.8
Q3TC46	Protein PAT1 homolog 1	Patl1	177	_S(ph)TSPIIGSPPVR_	655.06	469.92	544.4	733.95
Q60875	Rho guanine nucleotide exchange factor 2	Arhgef2	931	_EAQELGS(ph)PEDR_	4524.6	5502.9	5977.4	7978.4
Q60875	Rho guanine nucleotide exchange factor 2	Arhgef2	646	_LES(ph)FESLR_	1245.8	2404.9	1853.1	3572.1
Q60875	Rho guanine nucleotide exchange factor 2	Arhgef2	885	_S(ph)LPAGDALYLSFNPPQPSR_	2289.8	2177.9	2395.5	2469.3
Q60875	Rho guanine nucleotide exchange factor 2	Arhgef2	151	_SVS(ph)TTNIAGHFNDESPLGLR_	4539.2	4478.1	6111.2	4672.8
Q99MR1	PERQ amino acid-rich with GYF domain-containing protein 1	Gigyf1	540	_VPFAPGPS(ph)PPPLLGNMDQER_	4346.3	4002.3	5222.4	4845.5
P31324	cAMP-dependent protein kinase type II-beta regulatory subunit	Prkar2b	83	_GVNFAEEPMRS(ph)DS(ph)ENGEEEEAAEAGAFNAPVINR_	14645	17279	18625	23103
P31324	cAMP-dependent protein kinase type II-beta regulatory subunit	Prkar2b	85	_GVNFAEEPMRS(ph)DS(ph)ENGEEEEAAEAGAFNAPVINR_	14645	17279	18625	23103
P05064	Fructose-bisphosphate aldolase A	Aldoa	36	_GILAADES(ph)TGSIAK_	8967.2	8211.2	11570	10468
P52293	Importin subunit alpha-2	Kpna2	61	_NVSSFPDDAT(ph)SPLQENR_	1100.4	1194.4	1937.5	1224.9
Q5XG73	Acyl-CoA-binding domain-containing protein 5	Acbd5	187	_AESSDS(ph)GAES(ph)EEEEAQEELK_	3463.6	3642.6	3473.7	3277.4
Q5XG73	Acyl-CoA-binding domain-containing protein 5	Acbd5	191	_AESSDS(ph)GAES(ph)EEEEAQEELK_	3463.6	3642.6	3473.7	3277.4
Q60848	Lymphocyte-specific helicase	Hells	498	_S(ph)INYSELDQFPSELEK_	3172.2	2702	4889.5	5761.7
Q8R2M2	Deoxynucleotidyltransferase terminal-interacting protein 2	Dnttip2	248	_NM(ox)PNVS(ph)DSETYNS(ph)DFDDSSPR_	5998.6	5966.7	7061.4	5927.4
Q8R2M2	Deoxynucleotidyltransferase terminal-interacting protein 2	Dnttip2	255	_NMPNVS(ph)DSETYNS(ph)DFDDSSPR_	5998.6	5966.7	7061.4	5927.4
Q8R2M2	Deoxynucleotidyltransferase terminal-interacting protein 2	Dnttip2	253	_NMPNVSDSETY(ph)NSDFDDSSPR_	6795.7	6983.9	8779.2	7404.2
Q9EPR4	Solute carrier family 23 member 2	Slc23a2	81	_SSLAETLDSTGS(ph)LDPQR_	6418.9	6333.8	7273.9	6771.6
Q3U0M1	Trafficking protein particle complex subunit 9	Trappc9	953	_FNFESVPES(ph)PGEK_	5279.8	4923.8	5711.2	6474.4
Q6DFV3	Rho GTPase-activating protein 21	Arhgap21	1591	_LS(ph)PEVQSVAESK_	2278.7	1809.1	1811.4	1731.3
Q6DFV3	Rho GTPase-activating protein 21	Arhgap21	1623	_PVET(ph)DS(ph)ESEFPVFPTTLTSDR_	2835.3	2220.4	3017.7	2250.3
Q6DFV3	Rho GTPase-activating protein 21	Arhgap21	1621	_PVET(ph)DS(ph)ESEFPVFPTTLTSDR_	2835.3	2220.4	3017.7	2250.3
Q9CWE0	Mitochondrial fission regulator 1-like	Mtfr1l	235	_ASS(ph)FADMM(ox)GILK_	17890	17004	21691	23820
Q91VY9	Zinc finger protein 622	Znf622	145	_AQPSTS(ph)PK_	2739.3	2477.8	2297.2	2130.9
Q8BZQ7	Anaphase-promoting complex subunit 2	Anapc2	549	_LLHQFSFS(ph)PER_	1225.1	920.1	1443.5	1376.1
Q8BZQ7	Anaphase-promoting complex subunit 2	Anapc2	329	_VFLQDNPTRPTS(ph)PEAGNTLR_	4787.9	4731.6	4744.9	4847.4
Q6P4T2	U5 small nuclear ribonucleoprotein 200 kDa helicase	Snrnp200	225	_EEAS(ph)DDDMEGDEAVVR_	14163	5408.1	13616	11714
Q9R0L6	Pericentriolar material 1 protein	Pcm1	1366	_SAEISS(ph)ETGS(ph)DFSMFEALR_	1732	1982.5	1878.7	1694.9
Q9R0L6	Pericentriolar material 1 protein	Pcm1	1370	_SAEISS(ph)ETGS(ph)DFSMFEALR_	1732	1982.5	1878.7	1694.9
P47713	Cytosolic phospholipase A2;Phospholipase A2;Lysophospholipase	Pla2g4a	512	_DFSS(ph)QDS(ph)FDDELDAAVADPDEFER_	5356.6	4278.1	4112.1	4142.8
P47713	Cytosolic phospholipase A2;Phospholipase A2;Lysophospholipase	Pla2g4a	515	_DFSS(ph)QDS(ph)FDDELDAAVADPDEFER_	19383	17985	16172	17526
P47713	Cytosolic phospholipase A2;Phospholipase A2;Lysophospholipase	Pla2g4a	434	_HIVSNDS(ph)SDSDDEAQGPK_	1439.7	1608.5	1229.1	1174.7
P47713	Cytosolic phospholipase A2;Phospholipase A2;Lysophospholipase	Pla2g4a	437	_HIVSNDSSDS(ph)DDEAQGPK_	1818.6	1595.3	1422.5	1511.2
Q3UJB9	Enhancer of mRNA-decapping protein 4	Edc4	884	_DSQDTSAEQS(ph)DHDDEVASLASASGGFGSK_	6516.1	6188.4	6107.4	6867.2
Q8K2F8	Protein LSM14 homolog A	Lsm14a	216	_RS(ph)PVPAR_	857.83	781.6	920.73	802.74
Q8K2F8	Protein LSM14 homolog A	Lsm14a	192	_S(ph)PTMEQAVQTASAHLPAPAPVGR_	2540.6	2360.6	3483.6	2678.2
Q01279	Epidermal growth factor receptor	Egfr	695	_ELVEPLT(ph)PSGEAPNQAHLR_	6636.6	5891.6	7468.9	6358.3
Q9CWK8	Sorting nexin-2	Snx2	97	_ELILSSEPS(ph)PAVT(ph)PVTPTTLIAPR_	2667.3	2262.4	2860.3	2766.2
Q9CWK8	Sorting nexin-2	Snx2	101	_ELILSSEPS(ph)PAVT(ph)PVTPTTLIAPR_	2667.3	2262.4	2860.3	2766.2
A2A6A1	G patch domain-containing protein 8	Gpatch8	648	_QEPGGSHM(ox)S(ph)ETEDTGR_	1860.9	1863.7	1524.5	1347
A2A6A1	G patch domain-containing protein 8	Gpatch8	735	_SEPPGSGS(ph)PAPPR_	3173.9	2684.8	2733	2593.3
Q8K2F0	Bromodomain-containing protein 3	Brd3	564	_QASASYDS(ph)EEEEEGLPM(ox)SYDEK_	2997.6	2604.7	3767.5	3549.4
Q8K2F0	Bromodomain-containing protein 3	Brd3	260	_S(ph)ESPPPLSEPK_	2723.7	2277.6	2772.4	2169.6
Q501J7	Phosphatase and actin regulator 4	Phactr4	582	_LS(ph)QRPTAEELEQR_	2754.6	2478.2	3462.3	2174.7
Q501J7	Phosphatase and actin regulator 4	Phactr4	457	_S(ph)LPITIEM(ox)LK_	7746	6492.7	8424.4	10174
Q9WUH1	Transmembrane protein 115	Tmem115	320	_TDS(ph)PLPLEEASTPPGK_	7805.5	6665.6	8001.4	7109.2
Q6PAL0	BEN domain-containing protein 3	Bend3	486	_INDELEGLGLEGGS(ph)EGEAPR_	6455.7	5354.2	6778.6	6743.8
O35188	Fractalkine;Processed fractalkine	Cx3cl1	262	_SLGS(ph)EEINPVHTDNFQER_	6758.3	6916.9	6611.5	7169.2
Q8CHI8	E1A-binding protein p400	Ep400	923	_GFDTS(ph)PEHSLDLGISGR_	1870.4	1858.8	2167.8	2633.1
Q63918	Serum deprivation-response protein	Sdpr	288	_SS(ph)PFKVS(ph)PLSFGR_	10097	7178.7	13424	9229.2
Q63918	Serum deprivation-response protein	Sdpr	293	_VS(ph)PLSFGR_	29147	26058	32870	34079
Q8R326	Paraspeckle component 1	Pspc1	477	_FPQGPPSQMGS(ph)PMGNR_	5569.3	5871.7	6754.3	6480.9
Q8BVF2	Phosducin-like protein 3	Pdcl3	65	_TYEDMTLEELEENEDEFS(ph)EEDER_	35647	32090	38497	36366
O88907	E3 SUMO-protein ligase PIAS1	Pias1	503	_GILSLPHQAS(ph)PVSR_	3681.5	3444.6	3655.3	3363.4
Q6PAM0	5'-AMP-activated protein kinase subunit beta-2	Prkab2	182	_DLSS(ph)SPPGPYGQEM(ox)YVFR_	4473.3	4744.1	4687.5	4554.1
Q6PAM0	5'-AMP-activated protein kinase subunit beta-2	Prkab2	38	_IMVGS(ph)TDDPSVFSLPDSK_	7276.9	6030.5	7827.2	7234.4
Q8VCE2	GPN-loop GTPase 1	Gpn1	314	_GNAS(ph)PVLDPSDLILTR_	4384.8	4372.8	5027.9	5749
Q6P4S6	Serine/threonine-protein kinase SIK3	Sik3	493	_AS(ph)DGGANIQLHAQQLLK_	11002	9068.3	10214	9400.5
Q8R311	cTAGE family member 5	Ctage5	514	_AFLS(ph)PPTLLEGPLR_	1015.5	582.55	1071.5	875.84
O70492	Sorting nexin-3	Snx3	72	_RYS(ph)DFEWLR_	4364.5	3766.8	6207	10921
Q9CQU1	Microfibrillar-associated protein 1	Mfap1	116	_KIVEPEVVGES(ph)DS(ph)EVEGDAWR_	13350	12388	17704	19234
Q9CQU1	Microfibrillar-associated protein 1	Mfap1	118	_KIVEPEVVGES(ph)DS(ph)EVEGDAWR_	8644.7	7962.1	11966	13901
O70493	Sorting nexin-12	Snx12	73	_RYS(ph)DFEWLK_	1232.2	1039.9	1535.2	2675.5
Q3TZZ7	Extended synaptotagmin-2	Esyt2	685	_EPTPSIAS(ph)DIS(ph)LPIATQELR_	4735.3	3876.3	6332.7	6010
Q99PP7	E3 ubiquitin-protein ligase TRIM33	Trim33	1120	_TFTPLPEFEQDEDDGEVT(ph)EDS(ph)DEDFIQPR_	1972.3	1751.8	2150.7	1649.2
Q99PP7	E3 ubiquitin-protein ligase TRIM33	Trim33	1117	_TFTPLPEFEQDEDDGEVT(ph)EDS(ph)DEDFIQPR_	1972.3	1751.8	2150.7	1649.2
Q6PDG5	SWI/SNF complex subunit SMARCC2	Smarcc2	283	_TLTDEVNS(ph)PDSDRR_	4322.8	4602.7	5106.8	5466
Q52KI8	Serine/arginine repetitive matrix protein 1	Srrm1	714	_APQTSS(ph)PPPVR_	3838.8	2777.7	4023.1	3634.8
Q52KI8	Serine/arginine repetitive matrix protein 1	Srrm1	412	_HS(ph)PTPQQSNR_	7303.4	7652.1	7485.6	6404.5
Q52KI8	Serine/arginine repetitive matrix protein 1	Srrm1	843	_NS(ph)DQEGGGK_	2793	1637.8	3365	1783.7
Q52KI8	Serine/arginine repetitive matrix protein 1	Srrm1	702	_RHS(ph)PSPR_	262.34	755.04	554.37	716.68
Q52KI8	Serine/arginine repetitive matrix protein 1	Srrm1	387	_RLS(ph)PS(ph)AS(ph)PPR_	9085.2	8185.6	9486.4	8280.5
Q52KI8	Serine/arginine repetitive matrix protein 1	Srrm1	389	_RLS(ph)PS(ph)AS(ph)PPR_	6574.2	5357.4	6861.1	5824.5
Q52KI8	Serine/arginine repetitive matrix protein 1	Srrm1	391	_RLS(ph)PS(ph)AS(ph)PPR_	8161.1	7018.4	8116.7	7124
Q52KI8	Serine/arginine repetitive matrix protein 1	Srrm1	602	_RT(ph)PS(ph)PPPR_	1290.8	1297.5	1116.3	1579.1
Q52KI8	Serine/arginine repetitive matrix protein 1	Srrm1	616	_RYS(ph)PPIQR_	7222.9	7551.9	8146.3	7545.8
Q52KI8	Serine/arginine repetitive matrix protein 1	Srrm1	550	_WQS(ph)PVTK_	1658.9	1326.1	3603.7	6066.3
Q52KI8	Serine/arginine repetitive matrix protein 1	Srrm1	600	_RT(ph)PS(ph)PPPR_	1290.8	1297.5	1116.3	1579.1
Q9Z2U1	Proteasome subunit alpha type-5	Psma5	56	_ITS(ph)PLM(ox)EPSSIEK_	8782.8	9992	8995.5	10243
Q6PDG8	Vacuolar fusion protein MON1 homolog A	Mon1a	31	_AES(ph)PTPGLTQGTEPGAGQEGAMFVHTR_	4113.3	2436.9	2816.1	2843.6
Q8K0X8	Fasciculation and elongation protein zeta-1	Fez1	58	_S(ph)MEDLVNEFDEK_	14828	13299	13890	12432
Q569Z5	Probable ATP-dependent RNA helicase DDX46	Ddx46	804	_AALGLQDS(ph)DDEDAAVDIDEQIESM(ox)FNSK_	6737.7	5983.5	6642.9	6601.8
Q569Z6	Thyroid hormone receptor-associated protein 3	Thrap3	243	_ASVSDLS(ph)PR_	13014	11288	12380	10520
Q569Z6	Thyroid hormone receptor-associated protein 3	Thrap3	924	_WAHDKFS(ph)GEEGEIEDDES(ph)GTENR_	7818.1	6763	12447	19124
Q569Z6	Thyroid hormone receptor-associated protein 3	Thrap3	695	_HGLTHEELKS(ph)PR_	3263.9	3968.2	3158.9	4366.2
Q569Z6	Thyroid hormone receptor-associated protein 3	Thrap3	679	_RIDIS(ph)PSTFR_	11093	11146	12135	11419
Q569Z6	Thyroid hormone receptor-associated protein 3	Thrap3	572	_MDS(ph)FDEDLAR_	13828	15407	17455	26071
Q8BQ30	Phostensin	Ppp1r18	224	_EVLESILS(ph)PGEPGDQK_	2105.6	1774	2142.8	2851.3
Q8BQ30	Phostensin	Ppp1r18	194	_LS(ph)PGETPEESLR_	4643	4429.7	5618.5	5711.3
E1U8D0	Protein SOGA1;N-terminal form;C-terminal 80 kDa form	Soga1	1015	_VYYS(ph)PPVAR_	4108.7	3789.6	4279.8	3644.7
Q8CC35	Synaptopodin	Synpo	258	_VAS(ph)EEEEVPLVVYLK_	7033.1	5894.4	6619.7	6400.1
P98203	Armadillo repeat protein deleted in velo-cardio-facial syndrome homolog	Arvcf	643	_NFDT(ph)LDLPK_	1080.4	1026.5	1548.4	1532.1
O70480	Vesicle-associated membrane protein 4	Vamp4	30	_NLLEDDS(ph)DEEEDFFLR_	17565	15960	16938	15752
P39447	Tight junction protein ZO-1	Tjp1	277	_ATLLNVPDLSDS(ph)IHS(ph)ANASER_	9093.9	8187.8	9940.1	9899.1
P39447	Tight junction protein ZO-1	Tjp1	280	_ATLLNVPDLSDS(ph)IHS(ph)ANASER_	9093.9	8187.8	9940.1	9899.1
P39447	Tight junction protein ZO-1	Tjp1	294	_DDISEIQS(ph)LAS(ph)DHS(ph)GR_	5833.5	5919.7	7380.5	6514.6
P39447	Tight junction protein ZO-1	Tjp1	297	_DDISEIQS(ph)LAS(ph)DHS(ph)GR_	10848	10115	12929	11688
P39447	Tight junction protein ZO-1	Tjp1	311	_S(ph)QSRS(ph)PDQR_	1870.9	2531.6	1583.9	2210.1
P62242	40S ribosomal protein S8	Rps8	160	_ISS(ph)LLEEQFQQGK_	2410.5	2436.2	2573.9	2919.1
Q99LG0	Ubiquitin carboxyl-terminal hydrolase 16	Usp16	531	_TPDVQES(ph)PEDLGVK_	7767.9	8037.2	9991.4	7718.2
Q5SSZ5	Tensin-3	Tns3	934	_RES(ph)PPSAER_	2096.9	2552.2	2725.4	2366.8
Q6PDH0	Pleckstrin homology-like domain family B member 1	Phldb1	491	_EVAES(ph)PRPR_	5639.3	5296.3	5212.2	3855.4
Q6PDH0	Pleckstrin homology-like domain family B member 1	Phldb1	541	_LS(ph)PAYSLGSLTGASPR_	25059	19099	22776	17391
Q6PDH0	Pleckstrin homology-like domain family B member 1	Phldb1	557	_LSPAYSLGSLTGAS(ph)PRQS(ph)PR_	23303	22160	24892	21588
Q6PDH0	Pleckstrin homology-like domain family B member 1	Phldb1	520	_S(ph)PS(ph)PTLGESLAPR_	14760	14607	15512	13436
Q6PDH0	Pleckstrin homology-like domain family B member 1	Phldb1	522	_S(ph)PS(ph)PTLGESLAPR_	24741	25598	24589	24483
Q8BTY2	Sodium bicarbonate cotransporter 3	Slc4a7	960	_GS(ph)LLQIPVK_	4529.3	3688.3	6297.7	7260
P97360	Transcription factor ETV6	Etv6	215	_RLS(ph)PVEK_	2738.5	2616	2824.5	2540.5
O70475	UDP-glucose 6-dehydrogenase	Ugdh	91	_EADLVFISVNT(ph)PTK_	5684.6	5108.2	5812.5	5145.1
O70475	UDP-glucose 6-dehydrogenase	Ugdh	474	_IPYT(ph)PGEIPK_	13541	19195	14959	31432
P97329	Kinesin-like protein KIF20A	Kif20a	7	_ILS(ph)PPAGLLS(ph)DEDVVDS(ph)PILESTAADLR_	528.36	140.04	769.88	377.46
P97329	Kinesin-like protein KIF20A	Kif20a	14	_ILS(ph)PPAGLLS(ph)DEDVVDS(ph)PILESTAADLR_	528.36	140.04	769.88	377.46
P97329	Kinesin-like protein KIF20A	Kif20a	21	_ILS(ph)PPAGLLS(ph)DEDVVDS(ph)PILESTAADLR_	528.36	140.04	769.88	377.46
P51125	Calpastatin	Cast	479	_SNDTSQT(ph)PPGETVPR_	5900.4	5221.9	6822	4175.9
Q80TM6	R3H domain-containing protein 2	R3hdm2	381	_ASS(ph)FSGISILTR_	1601.7	1741	1747.6	2038.7
P63101	14-3-3 protein zeta/delta	Ywhaz	207	_TAFDEAIAELDTLS(ph)EESYKDSTLIMQLLR_	35282	32788	36581	39590
Q80TM9	Nischarin	Nisch	669	_YFEMGPPDAEEEEGS(ph)GQGEEDEEDEDEEAEEER_	5171.5	5045.9	4335	4606.2
Q9CZD3	Glycine--tRNA ligase	Gars	690	_AEVS(ph)ELPNVVR_	2526.8	1996.3	2506.4	2420.6
Q62073	Mitogen-activated protein kinase kinase kinase 7	Map3k7	389	_MS(ph)ADMSEIEAR_	3830	3194.9	3747	3746.5
Q62073	Mitogen-activated protein kinase kinase kinase 7	Map3k7	412	_S(ph)IQDLTVTGTEPGQVSSR_	10844	9303.4	10741	11598
Q8K0V4	CCR4-NOT transcription complex subunit 3	Cnot3	299	_STDSEVSQS(ph)PAK_	2315.8	1938.8	2851	2244.3
P62259	14-3-3 protein epsilon	Ywhae	210	_AAFDDAIAELDTLS(ph)EESYK_	2815.3	2980.4	2898.5	3549.4
O89084	cAMP-specific 3',5'-cyclic phosphodiesterase 4A	Pde4a	297	_QHEVEIPS(ph)PTPR_	3415.8	3180.4	3275.4	3422.7
O89084	cAMP-specific 3',5'-cyclic phosphodiesterase 4A	Pde4a	299	_QHEVEIPS(ph)PTPR_	3415.8	3180.4	3275.4	3422.7
Q9D6Z1	Nucleolar protein 56	Nop56	513	_EELAS(ph)DLEEMATSSAK_	23176	20797	26226	25647
Q80TL7	Protein MON2 homolog	Mon2	534	_RDEQAAS(ph)DPMDQETVSR_	987.39	1289.4	1083.8	856.07
Q80TL7	Protein MON2 homolog	Mon2	1211	_T(ph)DSIGEK_	2096.3	1738.4	1582.6	2427.2
Q811D0	Disks large homolog 1	Dlg1	575	_EQM(ox)M(ox)NSSVSSGSGS(ph)LR_	3151.1	3744.9	3690.3	3627.7
Q05A36	RNA-binding E3 ubiquitin-protein ligase MEX3C	Mex3c	538	_LS(ph)PTFPESIEHPLAR_	5654.9	5301.8	6361.5	5764.1
Q3UHX2	28 kDa heat- and acid-stable phosphoprotein	Pdap1	60	_SLDS(ph)DES(ph)EDEDDDYQQK_	4928.1	4485.5	5033.2	3986.4
Q3UHX2	28 kDa heat- and acid-stable phosphoprotein	Pdap1	63	_SLDS(ph)DES(ph)EDEDDDYQQK_	4928.1	4485.5	5033.2	3986.4
O35691	Pinin	Pnn	100	_QES(ph)DPEDDDVK_	8500.1	6328.8	8251.7	9237.2
Q99LL5	Periodic tryptophan protein 1 homolog	Pwp1	49	_LQEEGGS(ph)EEEEAGNPSEDGMQSGPTQAPPR_	1448.3	2172.4	1631.2	2232.5
Q80U49	Centrosomal protein of 170 kDa protein B	Cep170b	1338	_EIHDVAGDGDS(ph)LGSPGPTR_	5289.3	4948.4	5357.3	4564.1
Q6PDK2	Histone-lysine N-methyltransferase MLL2	Mll2	691	_EDSPAS(ph)PPPEDSLVSLPMEESPLS(ph)PLPEELR_	440.64	562.28	770.69	792.22
Q6PDK2	Histone-lysine N-methyltransferase MLL2	Mll2	709	_EDSPAS(ph)PPPEDSLVSLPMEESPLS(ph)PLPEELR_	440.64	562.28	770.69	792.22
Q6PDK2	Histone-lysine N-methyltransferase MLL2	Mll2	583	_LFPPFEESPLS(ph)PPPEDSPLS(ph)PPPEASR_	3468.5	2825.7	3855.5	3175.4
Q6PDK2	Histone-lysine N-methyltransferase MLL2	Mll2	4410	_VS(ph)PAAAQLADTFFGK_	5508	3765.9	4248.7	3709.8
P97792	Coxsackievirus and adenovirus receptor homolog	Cxadr	332	_APQS(ph)PTLAPAK_	1438.1	1295.6	1294	1561.7
P27046	Alpha-mannosidase 2	Man2a1	80	_DSVINLS(ph)ESVEDGPR_	8868.5	7415.4	9665.9	8760.2
P97310	DNA replication licensing factor MCM2	Mcm2	41	_ADALTSS(ph)PGR_	1126.7	1295.8	1379.4	1548
P97310	DNA replication licensing factor MCM2	Mcm2	21	_RIS(ph)DPLTSSPGR_	6676.4	6419.9	7320.2	7447.9
P97310	DNA replication licensing factor MCM2	Mcm2	26	_ISDPLTS(ph)SPGR_	1098.5	1064.6	1000.3	1707.1
Q9Z2Q2	Lysine-rich nucleolar protein 1	Knop1	261	_SEALEFVPIDS(ph)PK_	2382.4	2556.3	2629	2505.1
P97311	DNA replication licensing factor MCM6	Mcm6	802	_GSSEGS(ph)ESYEEDPYLVVNPNYLLED_	1488.7	1537.9	1360.6	1455.6
P97798	Neogenin	Neo1	1225	_NS(ph)QDITPVDNSM(ox)DSNIHQR_	1938.3	2062.8	2074.2	1912.1
Q80U35	Rho guanine nucleotide exchange factor 17	Arhgef17	726	_S(ph)LSDPIPQR_	3713.3	4560.1	4757.6	4064.6
Q9JIS8	Solute carrier family 12 member 4	Slc12a4	967	_LESLYS(ph)DEEEESVAGADK_	10259	9699.4	10713	10603
P15066	Transcription factor jun-D	Jund	249	_DEPQTVPDVPSFGDS(ph)PPLS(ph)PIDM(ox)DTQER_	3637.9	4750.4	4844.6	5401.3
P15066	Transcription factor jun-D	Jund	253	_DEPQTVPDVPSFGDS(ph)PPLS(ph)PIDMDTQER_	3637.9	4750.4	4844.6	5401.3
Q80TR8	Protein VPRBP	Vprbp	999	_HLPS(ph)PPTLDSIITEYLR_	7594.5	8033.6	8712.5	7773.4
P08775	DNA-directed RNA polymerase II subunit RPB1	Polr2a	1864	_YSPTS(ph)PK_	3183.1	4017.7	3379.9	4138.3
P08775	DNA-directed RNA polymerase II subunit RPB1	Polr2a	1920	_YSPT(ph)SPTYSPTS(ph)PK_	4172.5	4835.2	4529.4	4748.2
Q8R1G6	PDZ and LIM domain protein 2	Pdlim2	199	_VLLHS(ph)PGRPS(ph)SPR_	18054	15074	22136	20005
Q6KAS7	Zinc finger protein 521	Znf521	605	_ALS(ph)PLS(ph)PVAIEQTTLK_	2702	2782.3	1505.6	2756
Q6KAS7	Zinc finger protein 521	Znf521	608	_ALS(ph)PLS(ph)PVAIEQTTLK_	9026.4	8954.2	8310.3	10245
Q9CR86	Calcium-regulated heat stable protein 1	Carhsp1	31	_DRS(ph)PS(ph)PLR_	2974.5	2902.3	2207.9	2530.7
Q9CR86	Calcium-regulated heat stable protein 1	Carhsp1	33	_DRS(ph)PS(ph)PLR_	653.7	555.69	441.09	442.07
Q9CR86	Calcium-regulated heat stable protein 1	Carhsp1	53	_TFS(ph)ATVR_	3952.9	5114.2	3498	5608.6
Q99LJ0	CTTNBP2 N-terminal-like protein	Cttnbp2nl	481	_FQSQADQDQQASGLQS(ph)PPSR_	3424.3	2991.6	4266.6	3269.7
Q99LJ0	CTTNBP2 N-terminal-like protein	Cttnbp2nl	490	_DLSPT(ph)LLDNSAAK_	1705.6	1293.8	1542	1288.1
Q3UE31	Uncharacterized protein KIAA0930 homolog		304	_PAFFS(ph)PSLK_	4007.7	2830.8	4259.5	3131.3
Q3UE31	Uncharacterized protein KIAA0930 homolog		362	_SLVGS(ph)WLK_	1555.4	1092.1	2302.2	3379.5
Q3UE31	Uncharacterized protein KIAA0930 homolog		293	_VTSFSTPPT(ph)PER_	5542.2	6577.1	6448.2	7077.9
B2RY56	RNA-binding protein 25	Rbm25	672	_LGASNS(ph)PGQPNSVK_	3227.8	3333.4	3690.2	3600.6
Q922K7	Putative ribosomal RNA methyltransferase NOP2	Nop2	169	_AQDATAGVLWNEEDT(ph)DEDEDDDGVSPESHPR_	4257.3	5020.7	6240.2	7941.4
Q9EST3	Eukaryotic translation initiation factor 4E transporter	Eif4enif1	563	_APS(ph)PPMSQVFR_	1828.2	1595.8	2369	1787.7
Q9EST3	Eukaryotic translation initiation factor 4E transporter	Eif4enif1	947	_S(ph)SSPVGLAK_	1645.2	1168.3	1516.8	1674.8
Q80TP3	E3 ubiquitin-protein ligase UBR5	Ubr5	2235	_DLS(ph)LEVDRDR_	2825.6	2134.1	2993.2	2780.1
Q80TP3	E3 ubiquitin-protein ligase UBR5	Ubr5	1543	_RIS(ph)QSQPVR_	1992.1	2165.1	1687.1	1474.4
Q9ET54	Palladin	Palld	901	_IAS(ph)DEEIQGTK_	2857.7	4206.7	3237.1	5787.7
Q9ET54	Palladin	Palld	1129	_S(ph)PSGHPHAR_	10014	11991	13011	15082
Q9ET54	Palladin	Palld	1009	_SPVDES(ph)GDEVQDPDVPVENATAPFFEMK_	7874.3	6979.1	8518.8	9159.7
Q9EST5	Acidic leucine-rich nuclear phosphoprotein 32 family member B	Anp32b	143	_LLPQLS(ph)YLDGYDR_	824.54	491.23	1197.6	796.16
Q69ZZ6	Transmembrane and coiled-coil domains protein 1	Tmcc1	409	_ALGVISNFQS(ph)SPK_	5118.9	5600	6083.2	5598.5
Q69ZZ6	Transmembrane and coiled-coil domains protein 1	Tmcc1	378	_FGS(ph)ADNIPNLK_	1141.9	1064.3	1188.6	1603.9
Q9CQV4	Protein FAM134C	Fam134c	320	_GQTPLTEGSEDLDGHS(ph)DPEESFAR_	15618	15128	16734	14830
Q8BLK9	Ribosomal protein S6 kinase delta-1	Rps6kc1	779	_SS(ph)PDQFLFSS(ph)LR_	1649.4	1438.8	1368	1148.8
Q8BLK9	Ribosomal protein S6 kinase delta-1	Rps6kc1	787	_SS(ph)PDQFLFSS(ph)LR_	1649.4	1438.8	1368	1148.8
Q8BLK9	Ribosomal protein S6 kinase delta-1	Rps6kc1	426	_SSQES(ph)LDIK_	3377.3	3549.9	3591.7	3539.5
Q6PDJ1	VWFA and cache domain-containing protein 1	Cachd1	1192	_HVHS(ph)PER_	3589.4	895.28	4120.6	3377.9
O89032	SH3 and PX domain-containing protein 2A	Sh3pxd2a	1034	_AASQGSES(ph)PLLPTQR_	4612.5	4114.2	5182.7	4324.1
O89032	SH3 and PX domain-containing protein 2A	Sh3pxd2a	566	_YEEPEYDVPAFGFDS(ph)EPEMNEEPSGDR_	12263	13483	12135	12605
Q5U3K5	Rab-like protein 6	Rabl6	480	_NIS(ph)LS(ph)S(ph)EEEAEGLAGHPR_	19697	16233	20379	19112
Q5U3K5	Rab-like protein 6	Rabl6	482	_NIS(ph)LS(ph)S(ph)EEEAEGLAGHPR_	22428	20474	23561	22130
Q5U3K5	Rab-like protein 6	Rabl6	483	_NIS(ph)LS(ph)S(ph)EEEAEGLAGHPR_	22428	20474	23561	22130
P70268	Serine/threonine-protein kinase N1	Pkn1	920	_TDVSNFDEEFTGEAPTLS(ph)PPR_	6180.1	6088.8	9290.6	8450.4
F6ZDS4	Nucleoprotein TPR	Tpr	2223	_TDGFAEAIHS(ph)PQVAGVPR_	632.77	1199.8	957.69	1536.1
F6ZDS4	Nucleoprotein TPR	Tpr	2205	_TVPST(ph)PTLVVPHR_	1195.7	1284.5	1338.5	1329.7
P25206	DNA replication licensing factor MCM3	Mcm3	732	_TDDS(ph)QETQDSQK_	2070.6	1927.5	2000.8	2100.7
P25206	DNA replication licensing factor MCM3	Mcm3	719	_DGESYDPYDFSEAETQMPQVHT(ph)PK_	8934	8919.1	10751	10049
Q91YR1	Twinfilin-1	Twf1	143	_YLLSQSS(ph)PAPLTAAEEELR_	1051.6	1026	1085.7	1290.9
O70400	PDZ and LIM domain protein 1	Pdlim1	90	_IWS(ph)PLVTEEGK_	748.21	772.96	1567.1	1723.1
O70400	PDZ and LIM domain protein 1	Pdlim1	314	_ERVT(ph)PPEGYDVVTVFR_	15827	15439	18777	17944
Q91Z22	Porimin	Tmem123	187	_S(ph)IDEHDAII_	4379	3737.2	4367.4	4283.6
P70255	Nuclear factor 1 C-type	Nfic	333	_TEMDKS(ph)PFNSPSPQDSPR_	5286.8	5048.2	6982.1	5438.9
P70257	Nuclear factor 1 X-type	Nfix	280	_S(ph)IDDSEMESPVDDVFYPGTGR_	26246	32680	28079	35324
P70257	Nuclear factor 1 X-type	Nfix	288	_SIDDSEM(ox)ES(ph)PVDDVFYPGTGR_	19685	18171	19814	22250
Q6VNB8	WD repeat and FYVE domain-containing protein 3	Wdfy3	2276	_VS(ph)SGFGLSK_	3503.4	2970.2	4487	3497
P35486	Pyruvate dehydrogenase E1 component subunit alpha, somatic form, mitochondrial	Pdha1	293	_YHGHS(ph)MSDPGVS(ph)YR_	74533	74042	79224	79160
Q61165	Sodium/hydrogen exchanger 1	Slc9a1	790	_EPSSPGTDDVFTPGSSDS(ph)PSSQR_	4829.3	3917.4	5769.1	4122.5
Q61165	Sodium/hydrogen exchanger 1	Slc9a1	707	_IGS(ph)DPLAYEPK_	12049	12845	13069	14445
Q3UM45	Protein phosphatase 1 regulatory subunit 7	Ppp1r7	24	_VES(ph)EESGDEEGKK_	3518	2723	3130	3447.4
B2RY04	Dedicator of cytokinesis protein 5	Dock5	1832	_NS(ph)AEIAPPLPVR_	5658.8	8374.1	4036	6676.6
Q80TF3	Protocadherin-19	Pcdh19	912	_DSGHEES(ph)DQTDSEHDVQR_	1499.3	1372.7	1334.1	1065.7
O70405	Serine/threonine-protein kinase ULK1	Ulk1	622	_SPLPPILGS(ph)PTK_	3251.3	3072.8	2195.3	2912.1
O70405	Serine/threonine-protein kinase ULK1	Ulk1	635	_T(ph)PSSQNLLTLLAR_	1664.6	1632.9	1996	2649.4
Q61136	Serine/threonine-protein kinase PRP4 homolog	Prpf4b	366	_S(ph)RS(ph)PLLNDR_	1700.3	1651.4	2082.8	1716.1
Q61136	Serine/threonine-protein kinase PRP4 homolog	Prpf4b	368	_S(ph)RS(ph)PLLNDR_	1700.3	1651.4	2082.8	1716.1
Q61136	Serine/threonine-protein kinase PRP4 homolog	Prpf4b	849	_LCDFGSASHVADNDITPY(ph)LVSR_	5701.8	5515.6	5537.8	6687.4
O35671	Integrin beta-1-binding protein 1	Itgb1bp1	41	_SSTVAS(ph)LDTDSTK_	8160.5	5346.4	6389.6	6681.5
E9Q5F9		Setd2	131	_MDAGDTFPATEES(ph)SPPK_	4970	3540.4	5050	4982.4
E9Q5F9		Setd2	322	_SSQFEGTFLGS(ph)ES(ph)DEDSVR_	2599.5	2684.7	3078.5	2264.7
E9Q5F9		Setd2	324	_SSQFEGTFLGS(ph)ES(ph)DEDSVR_	2599.5	2684.7	3078.5	2264.7
Q9DCL9	Multifunctional protein ADE2;Phosphoribosylaminoimidazole-succinocarboxamide synthase;Phosphoribosylaminoimidazole carboxylase	Paics	107	_IATGS(ph)FLK_	2590.9	2010.4	3090.3	2852.7
Q8BU14	Translocation protein SEC62	Sec62	158	_EETPGT(ph)PK_	7701.8	7121.1	8658.7	7762.1
Q8BU11	TOX high mobility group box family member 4	Tox4	178	_LSTTPS(ph)PTNS(ph)LHEDGVDDFR_	3931	4060.9	5058.5	4694.5
Q8BU11	TOX high mobility group box family member 4	Tox4	182	_LSTTPS(ph)PTNS(ph)LHEDGVDDFR_	3931	4060.9	5058.5	4694.5
P34152	Focal adhesion kinase 1	Ptk2	948	_LQPQEIS(ph)PPPTANLDR_	18608	21911	20989	22682
P34152	Focal adhesion kinase 1	Ptk2	614	_YMEDSTY(ph)YK_	12831	12109	15959	15356
Q9QVP9	Protein-tyrosine kinase 2-beta	Ptk2b	375	_RNS(ph)LPQIPTLNLEAR_	3445.2	3472.7	3268.1	3912.4
Q9CQJ6	Density-regulated protein	Denr	73	_LTVENS(ph)PK_	5213.7	5088.8	6144.9	6109.6
Q61140	Breast cancer anti-estrogen resistance protein 1	Bcar1	643	_PLPS(ph)PPK_	1207.4	1325.1	1281.9	1022.7
A6H8H2	DENN domain-containing protein 4C	Dennd4c	1635	_S(ph)HSVGGPLQNIDFSQR_	2496.6	2299.7	0	2398.2
A6H8H2	DENN domain-containing protein 4C	Dennd4c	1637	_S(ph)HSVGGPLQNIDFSQR_	2496.6	2299.7	0	2398.2
Q8BY87	Ubiquitin carboxyl-terminal hydrolase 47	Usp47	934	_ELEQHIQTS(ph)DPENFQSEER_	3172	3895.9	3064.7	4040.4
Q8BY87	Ubiquitin carboxyl-terminal hydrolase 47	Usp47	911	_STETSDFENIES(ph)PLNER_	4629.8	4591.3	6427.9	6056.1
Q8BY87	Ubiquitin carboxyl-terminal hydrolase 47	Usp47	933	_ELEQHIQT(ph)SDPENFQSEER_	3306.2	3632.1	4448.2	4278.7
Q3UDE2	Tubulin--tyrosine ligase-like protein 12	Ttll12	273	_Y(ph)YQAILEENK_	2795	2490.7	3237.2	2815.2
Q3UDE2	Tubulin--tyrosine ligase-like protein 12	Ttll12	274	_Y(ph)YQAILEENK_	2795	2490.7	3237.2	2815.2
Q8BU03	Periodic tryptophan protein 2 homolog	Pwp2	891	_TLEPVDT(ph)EEDS(ph)DAS(ph)DEDSLHLLR_	3127.7	3377.1	3822.8	3034.3
Q3TIR3	Synembryn-A	Ric8a	435	_GLMAGGRPEGQYS(ph)EDEDT(ph)DTEEYR_	8781.5	7838.3	8912.9	9448.5
Q3TIR3	Synembryn-A	Ric8a	440	_GLMAGGRPEGQYS(ph)EDEDT(ph)DTEEYR_	5107.5	4169.6	5885	5979.8
Q9CR25	Diphthamide biosynthesis protein 2	Dph2	188	_PALPLPVGS(ph)PSSQPESLER_	2864.9	2287.1	3862.2	2934.9
Q8R1A4	Dedicator of cytokinesis protein 7	Dock7	1382	_MNS(ph)LTFK_	8468.2	8347.1	10693	12305
Q8R1A4	Dedicator of cytokinesis protein 7	Dock7	888	_SAVRPAS(ph)LNLNR_	7551.7	8663.7	8702.5	9873
Q8R1A4	Dedicator of cytokinesis protein 7	Dock7	910	_SLSNS(ph)NPDISGT(ph)PTS(ph)PDDEVR_	5319.4	6461	6399	7078.9
Q8R1A4	Dedicator of cytokinesis protein 7	Dock7	1428	_SPSGSAFGS(ph)QENLR_	12992	11885	13501	14125
Q8R1A4	Dedicator of cytokinesis protein 7	Dock7	907	_SLSNS(ph)NPDISGT(ph)PTS(ph)PDDEVR_	5319.4	6461	6399	7078.9
Q8R1A4	Dedicator of cytokinesis protein 7	Dock7	909	_SLSNS(ph)NPDISGTPT(ph)SPDDEVR_	6466	8325.3	8893.8	12366
Q9CZB3	THUMP domain-containing protein 2	Thumpd2	172	_LLQGS(ph)PEQGEAVTR_	5625.7	6522.5	6252.8	7187.6
Q9JIL5	Tubby-related protein 4	Tulp4	1378	_TLSDFNSLISS(ph)PR_	2079.1	1542.8	1701.8	1771.6
P70227	Inositol 1,4,5-trisphosphate receptor type 3	Itpr3	934	_KQS(ph)VFGASSLPAGVGVPEQLDR_	14942	11638	12313	11401
Q99PL6	UBX domain-containing protein 6	Ubxn6	36	_GKS(ph)PQLALR_	3807.8	3658	3866.4	3625
Q8CG71	Prolyl 3-hydroxylase 2	Leprel1	530	_LFY(ph)DIS(ph)EK_	994.32	923.09	1265.1	1183.1
Q8CG71	Prolyl 3-hydroxylase 2	Leprel1	527	_LFY(ph)DIS(ph)EK_	994.32	923.09	1265.1	1183.1
P51954	Serine/threonine-protein kinase Nek1	Nek1	1071	_EQPGDEYS(ph)EEEESVLK_	12940	11658	13608	12646
P70213	Friend virus susceptibility protein 1	Fv1	244	_S(ph)LSDLTSQK_	1956.6	2829.5	3306.5	2302.2
P05622	Platelet-derived growth factor receptor beta	Pdgfrb	996	_FPGIHS(ph)LR_	1565.4	1143.4	2007.5	2244.7
P05627	Transcription factor AP-1	Jun	246	_EEPQTVPEMPGET(ph)PPLS(ph)PIDMESQER_	3652.8	3127.3	3601.1	3758.3
P05627	Transcription factor AP-1	Jun	73	_LAS(ph)PELER_	3271.5	5014.5	3633.2	5351.8
P05627	Transcription factor AP-1	Jun	63	_NSDLLTS(ph)PDVGLLK_	4163.9	6328.6	4266.8	9331.3
P05627	Transcription factor AP-1	Jun	242	_EEPQTVPEMPGET(ph)PPLS(ph)PIDMESQER_	3652.8	3127.3	3601.1	3758.3
Q8BGZ4	Cell division cycle protein 23 homolog	Cdc23	588	_RVS(ph)PLNLSSVTP_	5712.8	6245.1	6583.6	6430
Q80XQ2	TBC1 domain family member 5	Tbc1d5	578	_EFTGS(ph)PPPSATK_	6163.5	6920.9	5270	7101.8
Q80XQ2	TBC1 domain family member 5	Tbc1d5	565	_TISSSPS(ph)IESLPGGR_	1588.1	1496.3	1809.6	1887.3
Q80Y24	Prickle-like protein 2	Prickle2	572	_FS(ph)MPDLSK_	3667.7	3062.1	3751.7	3017.6
Q80Y24	Prickle-like protein 2	Prickle2	754	_TVS(ph)DLALQNAFGER_	4968.3	4032.2	5236.8	4284.2
Q8K4Z5	Splicing factor 3A subunit 1	Sf3a1	329	_FGESEEVEM(ox)EVES(ph)DEEDQEK_	12201	7505.2	9117.8	9418.6
Q3UZ39	Leucine-rich repeat flightless-interacting protein 1	Lrrfip1	88	_RGS(ph)GDTSISM(ox)DTEASIR_	1761.7	1705.1	1583.1	1231.4
Q3UZ39	Leucine-rich repeat flightless-interacting protein 1	Lrrfip1	547	_SEQQAEALDS(ph)PQK_	2425.8	2427.2	2872	3034.2
Q922C1	Uncharacterized protein C19orf44 homolog		198	_ESAS(ph)DEEEEMLLLR_	8971.3	7770.1	10413	10051
Q8R5F7	Interferon-induced helicase C domain-containing protein 1	Ifih1	289	_DSGTMGS(ph)DSDESVIQTK_	4707.1	4945.1	4535.4	5138.3
Q69ZR2	E3 ubiquitin-protein ligase HECTD1	Hectd1	1777	_QFS(ph)ALVPAFDPR_	5008.8	4355	6735.1	6401.8
Q61188	Histone-lysine N-methyltransferase EZH2	Ezh2	487	_ESSIIAPVPTEDVDT(ph)PPR_	16671	15231	20699	18676
Q52KF3	Protein spire homolog 1	Spire1	351	_FLPISST(ph)PQPER_	17668	15557	19992	17342
Q80TH2	Protein LAP2	Erbb2ip	599	_HIVNHDDVFEESEELS(ph)S(ph)DEEMK_	3855.4	3768.9	4994.6	5379.9
Q80TH2	Protein LAP2	Erbb2ip	600	_HIVNHDDVFEESEELS(ph)S(ph)DEEMK_	3855.4	3768.9	4994.6	5379.9
Q80TH2	Protein LAP2	Erbb2ip	867	_S(ph)HSITNM(ox)ETGGLK_	4225	5078.3	6081.9	5370.5
Q4VAC9	Pleckstrin homology domain-containing family G member 3	Plekhg3	1136	_FSFS(ph)PSAVS(ph)PR_	5145.2	5127.2	5272.4	6020.8
Q4VAC9	Pleckstrin homology domain-containing family G member 3	Plekhg3	1141	_FSFS(ph)PSAVS(ph)PR_	5145.2	5127.2	5272.4	6020.8
Q4VAC9	Pleckstrin homology domain-containing family G member 3	Plekhg3	1155	_S(ph)PLS(ph)PFDTETFNWPDVR_	1923.4	882.52	1866.5	2403
Q4VAC9	Pleckstrin homology domain-containing family G member 3	Plekhg3	1158	_S(ph)PLS(ph)PFDTETFNWPDVR_	1923.4	882.52	1866.5	2403
Q8K120	Nuclear factor of activated T-cells, cytoplasmic 4	Nfatc4	122	_ITSIS(ph)PTPDPPTSLEDTSETWGDGSPR_	4212.9	4461.3	5213.5	5742.9
Q9R078	5'-AMP-activated protein kinase subunit beta-1	Prkab1	40	_ILM(ox)DS(ph)PEDADIFHSEEIK_	7895.9	8597.9	9345.6	9922.5
O08547	Vesicle-trafficking protein SEC22b	Sec22b	137	_NLGS(ph)INTELQDVQR_	1499.6	1146.2	1551.3	1309.9
P11440	Cyclin-dependent kinase 1;Cyclin-dependent kinase 3;Cyclin-dependent kinase 2	Cdk1;Cdk3;Cdk2	15	_IGEGTY(ph)GVVYK_	10076	10018	17263	17923
Q8BZ47	Zinc finger protein 609	Znf609	1057	_APS(ph)LTDLVK_	1352.8	1373.3	1142.2	1297.3
O08553	Dihydropyrimidinase-related protein 2	Dpysl2	512	_T(ph)VTPASSAK_	7629.5	9303.2	8542.6	6977.4
Q61687	Transcriptional regulator ATRX	Atrx	626	_EEIS(ph)DHENNVTILLEDSDLR_	1767.3	1524.4	2277.3	1518.5
P58545	BTB/POZ domain-containing protein 3	Btbd3	313	_QDLALS(ph)IENK_	241.42	79.256	185.32	282.98
Q8C2B3	Histone deacetylase 7	Hdac7	204	_KES(ph)APPSLR_	2086.8	1904.2	1830.6	1904.6
Q9WTQ5	A-kinase anchor protein 12	Akap12	489	_HPEGIVSEVEMLSS(ph)QER_	5654.2	5009.6	5997.6	4801.3
Q9WTQ5	A-kinase anchor protein 12	Akap12	505	_LFS(ph)SSGLK_	3674.6	3719.8	4582.5	4375.1
Q9WTQ5	A-kinase anchor protein 12	Akap12	637	_SATLSSTESTAS(ph)GM(ox)QDEVR_	7111.3	6328.9	8026.3	6184.5
Q5XJE5	RNA polymerase-associated protein LEO1	Leo1	631	_LNS(ph)DEEGESSGK_	2364	1969.8	2407.7	2196.7
Q8BYR2	Serine/threonine-protein kinase LATS1	Lats1	612	_QITTS(ph)PITVR_	2919.2	2892.2	3522.2	2421.1
Q8BZ32	Putative Polycomb group protein ASXL2	Asxl2	477	_SENQEALAIS(ph)PSK_	6098	5207.2	5801	6324
Q9WU42	Nuclear receptor corepressor 2	Ncor2	149	_LEPVS(ph)PPS(ph)PPHADPELELAPSR_	4830.5	4807.6	4440.7	4582.7
Q9WU42	Nuclear receptor corepressor 2	Ncor2	152	_LEPVS(ph)PPS(ph)PPHADPELELAPSR_	4830.5	4807.6	4440.7	4582.7
Q9WU42	Nuclear receptor corepressor 2	Ncor2	938	_LLS(ph)PRPSLLTPAGDPR_	2710.5	2933.7	1909.5	2042.8
Q9WU42	Nuclear receptor corepressor 2	Ncor2	67	_RPS(ph)LLSEFQPGSER_	1275.8	1215.9	833.78	1390
Q9WU42	Nuclear receptor corepressor 2	Ncor2	1406	_T(ph)PELPLAPR_	967.93	1143.7	1147.5	1101.8
Q9WU40	Inner nuclear membrane protein Man1	Lemd3	140	_VLLGFSSDES(ph)DVEASPR_	2554	2049.1	2015.9	2367.6
P68373	Tubulin alpha-1C chain	Tuba1c	158	_LS(ph)VDYGK_	3301.9	2500.3	3281.2	3448.9
O08582	GTP-binding protein 1	Gtpbp1	8	_S(ph)PVDSPVPASM(ox)FAPEPS(ph)SPGAAR_	15543	15459	17496	16251
O08582	GTP-binding protein 1	Gtpbp1	24	_SRS(ph)PVDSPVPASMFAPEPS(ph)SPGAAR_	21083	21596	23258	22067
O08582	GTP-binding protein 1	Gtpbp1	6	_S(ph)RSPVDSPVPASMFAPEPSSPGAAR_	7483.7	6833.5	7967.1	9481.1
B1AY10	Transcriptional repressor NF-X1	Nfx1	149	_EHSPS(ph)ES(ph)EKEVVIADPR_	3797.3	3547.3	4493	4016.8
B1AY10	Transcriptional repressor NF-X1	Nfx1	151	_EHSPS(ph)ES(ph)EKEVVIADPR_	3797.3	3547.3	4493	4016.8
B1AY13	Ubiquitin carboxyl-terminal hydrolase 24	Usp24	2601	_HLQQGSES(ph)PM(ox)M(ox)IGELR_	5295.2	3965.1	4117.4	3745.7
B1AY13	Ubiquitin carboxyl-terminal hydrolase 24	Usp24	2074	_QEAEDLSLSAPSSPEIS(ph)PQSSPR_	2873.1	2755.7	3116.9	3309.3
B1AY13	Ubiquitin carboxyl-terminal hydrolase 24	Usp24	2044	_VSDQNS(ph)PVLPK_	11718	11751	12520	12103
O88665	Bromodomain-containing protein 7	Brd7	279	_EREDS(ph)GDAETQAFR_	2517.1	2463.2	2503.4	2174.2
Q61235	Beta-2-syntrophin	Sntb2	75	_GLGPPS(ph)PPAPPR_	860.69	695.36	1089.6	1088.9
Q8K1N2	Pleckstrin homology-like domain family B member 2	Phldb2	536	_GSRS(ph)DELLGDLTR_	3351.2	3344.5	3137.4	4161.7
Q8K1N2	Pleckstrin homology-like domain family B member 2	Phldb2	241	_KYS(ph)GSSLSNMGAYSR_	5772.3	6136.5	7045.8	7059.7
Q8K1N2	Pleckstrin homology-like domain family B member 2	Phldb2	486	_LQLS(ph)DEESVFEDALVCPDAR_	4087.2	3208.3	3468.3	2991.3
Q8K1N2	Pleckstrin homology-like domain family B member 2	Phldb2	203	_SGAASMPSS(ph)PK_	6391.7	6696.3	7841.7	6953
Q8K1N2	Pleckstrin homology-like domain family B member 2	Phldb2	976	_TAS(ph)ESNVYLNSFHYPDR_	7990	6745.3	9565.1	8624.6
Q8CH25	SAFB-like transcription modulator	Sltm	552	_S(ph)PGHMVILNQTK_	1956.9	1570.8	2385.9	1692.5
Q8VC03	Echinoderm microtubule-associated protein-like 3	Eml3	177	_AAS(ph)SANLLLR_	5371.3	4971.7	6418.7	6478.1
Q91VH2	Sorting nexin-9	Snx9	173	_S(ph)SSPYFK_	1577.3	1780	1828	1536.3
Q9CW46	Ribonucleoprotein PTB-binding 1	Raver1	576	_LLS(ph)PIASNR_	2721.6	3072.9	2648.6	4098
Q6NXI6	Regulation of nuclear pre-mRNA domain-containing protein 2	Rprd2	392	_DVEDMELS(ph)DVEDDGSK_	3356.2	3691.8	5293.8	5004
Q6NXI6	Regulation of nuclear pre-mRNA domain-containing protein 2	Rprd2	742	_GPTSTSVDSIDGT(ph)PVRDER_	4470.5	5213.9	4372.3	4306.1
Q5PSV9	Mediator of DNA damage checkpoint protein 1	Mdc1	461	_EIIPDS(ph)PMDVDEALTVTQPESQPPR_	15693	14759	19229	17068
Q5PSV9	Mediator of DNA damage checkpoint protein 1	Mdc1	168	_VLLAADS(ph)EEEGDFPSGR_	5476.7	5706.7	6349	5174.7
Q5PSV9	Mediator of DNA damage checkpoint protein 1	Mdc1	325	_IPVT(ph)PPVAPVK_	1154.3	856.88	918.72	993.06
Q5PSV9	Mediator of DNA damage checkpoint protein 1	Mdc1	782	_MT(ph)PEREPLER_	1549.5	1273.9	1676.2	1608.4
P11499	Heat shock protein HSP 90-beta	Hsp90ab1	452	_RLS(ph)ELLR_	1968.1	1109.5	1137.6	1092.7
Q6A0A2	La-related protein 4B	Larp4b	601	_S(ph)PSPVHLPEDPK_	5152.1	4760.2	4477.9	4460.3
Q7TT28	RNA exonuclease 1 homolog	Rexo1	514	_ALSHAELFGDES(ph)EEEDSSLGAGAPR_	5493.3	5412.2	6491.4	5285.8
Q8BUN5	Mothers against decapentaplegic homolog 3;Mothers against decapentaplegic homolog 9;Mothers against decapentaplegic homolog 2	Smad3;Smad9;Smad2	132	_VET(ph)PVLPPVLVPR_	1295.4	943.35	1242.1	1182.4
Q8R1X6	Spartin	Spg20	126	_KS(ph)PEQESVSTAPQR_	2676.4	2434.5	2477.6	3405.4
O88643	Serine/threonine-protein kinase PAK 1	Pak1	144	_YMS(ph)FTDK_	1822.5	1317.1	1931.4	2117
O88643	Serine/threonine-protein kinase PAK 1	Pak1	230	_DVATSPISPTENNTT(ph)PPDALTR_	1156.4	1144.6	1573.9	1558
P48754	Breast cancer type 1 susceptibility protein homolog	Brca1	502	_S(ph)TSLQPEDFIK_	4797.7	4446.2	5289.6	5814.7
P23475	X-ray repair cross-complementing protein 6	Xrcc6	2	_S(ph)EWESY(ph)YK_	1462.2	1782.5	1528.2	1761.2
Q61214	Dual specificity tyrosine-phosphorylation-regulated kinase 1A;Dual specificity tyrosine-phosphorylation-regulated kinase 1B	Dyrk1a;Dyrk1b	321	_IYQY(ph)IQSR_	4346.3	3822.1	5404.7	3810.6
Q61699	Heat shock protein 105 kDa	Hsph1	810	_IES(ph)PKLER_	4404.9	4044.5	5179.5	4703.6
Q61216	Double-strand break repair protein MRE11A	Mre11a	2	_M(ox)S(ph)PTDPLDDEDTFK_	7844	6755.5	9003.6	7762.6
Q61216	Double-strand break repair protein MRE11A	Mre11a	648	_NYSETIEVDDS(ph)DEDDIFPTNSR_	5546.4	5097.3	5648.9	5973.5
Q64727	Vinculin	Vcl	434	_S(ph)LGEIAALTSK_	607.16	487.11	723.94	812.64
Q64727	Vinculin	Vcl	721	_S(ph)LLDASEEAIK_	1923.9	1267.6	1704.3	2015.4
Q64727	Vinculin	Vcl	604	_AQMQEAM(ox)TQEVSDVFSDTTT(ph)PIK_	11966	11828	16270	16412
Q9D824	Pre-mRNA 3'-end-processing factor FIP1	Fip1l1	479	_DHS(ph)PTPSVFNSDEER_	33172	31743	33910	32360
O88632	Semaphorin-3F	Sema3f	522	_T(ph)MTISSK_	13388	14121	14932	11583
O54864	Histone-lysine N-methyltransferase SUV39H1	Suv39h1	391	_MDSNFGLAGLPGS(ph)PK_	6531.4	6258.1	6190.1	6810.1
O08539	Myc box-dependent-interacting protein 1	Bin1	296	_S(ph)PSPPPDGSPAATPEIR_	2031.8	2616.3	2366.7	2299.6
Q6P3Y5	Zinc finger protein 280C	Znf280c	570	_ATTTS(ph)PQTVATTTGK_	1860.5	1669.2	1995.2	2043.5
O88622	Poly(ADP-ribose) glycohydrolase	Parg	286	_LTGQESSLGDS(ph)PPFEK_	6313.4	5607.4	7548.4	6526.2
P24788	Cyclin-dependent kinase 11B	Cdk11b	234	_S(ph)PLRPPR_	1809.8	1651.7	2028.2	2432.5
Q52KR3	Protein prune homolog 2	Prune2	1682	_IISTSSGS(ph)GNDS(ph)GGDEELLEK_	6281.9	6264	5334.2	5275.9
Q80U87	Ubiquitin carboxyl-terminal hydrolase 8	Usp8	680	_SYS(ph)SPDITQALQEEEKR_	8742.4	9923.7	11461	11895
Q8BHJ9	Pre-mRNA-splicing factor SLU7	Slu7	215	_LVEQANS(ph)PK_	5873.9	5706.5	5313.8	4958.7
Q9JIX8	Apoptotic chromatin condensation inducer in the nucleus	Acin1	468	_EPLAS(ph)PHPAQLLR_	857.17	762.75	783.79	890.44
Q9JIX8	Apoptotic chromatin condensation inducer in the nucleus	Acin1	710	_HLS(ph)HPEPEQQHVIQR_	4096.1	4798.2	4144.7	4767.3
Q9JIX8	Apoptotic chromatin condensation inducer in the nucleus	Acin1	729	_LQPEQGS(ph)PK_	3829.4	3572.1	3556.1	4411.5
Q9JIX8	Apoptotic chromatin condensation inducer in the nucleus	Acin1	387	_S(ph)QSPSPPPLPEDLEK_	5205.3	4076.1	4678.9	4996
Q80U70	Polycomb protein Suz12	Suz12	548	_ASMSEFLES(ph)EDGEVEQQR_	7503.8	8184.8	8254.1	8479.6
P54103	DnaJ homolog subfamily C member 2	Dnajc2	183	_DNFFQVFS(ph)PVFER_	1321.6	0	953.2	988.5
Q80U72	Protein scribble homolog	Scrib	821	_MVEPENAVTITPLRPEDDYS(ph)PR_	4227.8	4629.9	5003.5	7637.1
Q80U72	Protein scribble homolog	Scrib	1561	_TLEAS(ph)PSPGS(ph)QEEDGEVALVLLGR_	6461.7	5500.5	7535.9	7054
Q80U72	Protein scribble homolog	Scrib	1566	_TLEASPS(ph)PGS(ph)QEEDGEVALVLLGR_	1530.7	1198.2	1750.7	1834.6
Q8C6B2	Rhotekin	Rtkn	520	_TFS(ph)LDAAPADHSLGPSR_	2528.8	2338.7	2426.5	3886.7
Q80TV8	CLIP-associating protein 1	Clasp1	598	_S(ph)RSDIDVNAAASAK_	5137.2	4411.6	5128.7	4552.6
Q80U78	Pumilio homolog 1	Pum1	710	_RDS(ph)LTGSSDLYK_	8448.8	6144.1	7636.6	5681.9
Q6PDQ2	Chromodomain-helicase-DNA-binding protein 4	Chd4	1528	_MSQPGS(ph)PSPK_	2797	3215.3	2648.7	3233.3
Q02053	Ubiquitin-like modifier-activating enzyme 1	Uba1	810	_IHVS(ph)DQELQSANASVDDSR_	3560.9	2734.6	3433.6	3377.4
P46935	E3 ubiquitin-protein ligase NEDD4	Nedd4	309	_QIS(ph)EDVDGPDNRES(ph)PENWEIVR_	7180.2	9283.5	8126	10534
P46935	E3 ubiquitin-protein ligase NEDD4	Nedd4	320	_QIS(ph)EDVDGPDNRES(ph)PENWEIVR_	4739.8	5983.1	6799.3	7127.3
Q99M08	Uncharacterized protein C4orf3 homolog		19	_RGS(ph)FEAGR_	715.66	922.64	798.69	593.57
P46938	Yorkie homolog	Yap1	46	_GDS(ph)ETDLEALFNAVM(ox)NPK_	19332	18920	20784	18299
P46938	Yorkie homolog	Yap1	148	_QS(ph)SFEIPDDVPLPAGWEM(ox)AK_	6393.5	6361.4	7909.7	5791.3
P46938	Yorkie homolog	Yap1	351	_SQLPTLEQDGGTPNAVS(ph)SPGMSQELR_	10750	9814.2	11761	10979
P46938	Yorkie homolog	Yap1	352	_SQLPTLEQDGGTPNAVSS(ph)PGM(ox)SQELR_	3165.7	3556.9	4375.1	3076.3
P46938	Yorkie homolog	Yap1	397	_T(ph)PDDFLNSVDEMDTGDTISQSTLPSQQSR_	2366.1	2673.3	2597.3	2807.8
Q9WTI7	Unconventional myosin-Ic	Myo1c	736	_RQS(ph)LATK_	3373.2	3217.5	4574.8	4359.7
Q5XF89	Probable cation-transporting ATPase 13A3	Atp13a3	813	_LAHDS(ph)LEDLEVTR_	1351.4	1044.5	1215.4	1265.4
Q3TJD7	PDZ and LIM domain protein 7	Pdlim7	96	_ALT(ph)PPADPPR_	2051.1	2022.1	2902	3009.9
Q3TJD7	PDZ and LIM domain protein 7	Pdlim7	251	_HSQPAT(ph)PTPLQNR_	840.44	718.6	795.23	596.68
Q6PDN3	Myosin light chain kinase, smooth muscle;Myosin light chain kinase, smooth muscle, deglutamylated form	Mylk	355	_VPAIGSFS(ph)PGEDR_	1218.6	1452.5	1028.1	1310.3
Q8CBY3	Leukocyte receptor cluster member 8 homolog	Leng8	352	_EPVAES(ph)PK_	5446.5	4933.3	4991.7	5552.4
P42567	Epidermal growth factor receptor substrate 15	Eps15	816	_LNDPFQPFPGNDS(ph)PK_	5463.7	5342.3	6201.2	5617.9
P42567	Epidermal growth factor receptor substrate 15	Eps15	324	_NITGSS(ph)PVADFSAIK_	7080.6	6283.2	7842.1	9089.7
P42567	Epidermal growth factor receptor substrate 15	Eps15	561	_S(ph)SPEIAPSDVTDESEAVTVAGNEK_	5650.2	6080.1	5932.6	6717.6
Q6A026	Sister chromatid cohesion protein PDS5 homolog A	Pds5a	1207	_IISVT(ph)PVK_	1151.3	722.01	1639.5	1121.7
Q5DTM8	E3 ubiquitin-protein ligase BRE1A	Rnf20	138	_ALVVPEPEPDSDS(ph)NQER_	6404.3	6073.4	7693.4	7914.3
Q9R020	Zinc finger Ran-binding domain-containing protein 2	Zranb2	153	_EVEDKES(ph)EGEEEDEDEDLSK_	16331	14358	19960	18398
Q9R020	Zinc finger Ran-binding domain-containing protein 2	Zranb2	290	_S(ph)RPS(ph)SPAVR_	1371.5	1134.2	1731.4	1080.4
Q9R020	Zinc finger Ran-binding domain-containing protein 2	Zranb2	293	_SRPS(ph)SPAVR_	2440.9	2735.1	2594.8	2296.1
Q9R020	Zinc finger Ran-binding domain-containing protein 2	Zranb2	294	_S(ph)RPS(ph)SPAVR_	1371.5	1134.2	1731.4	1080.4
Q3UMF0	Cordon-bleu protein-like 1	Cobll1	364	_S(ph)TSVDDTDK_	1486.2	1333.9	1398.6	1536.4
Q3UMF0	Cordon-bleu protein-like 1	Cobll1	366	_STS(ph)VDDTDKSSSEAIMVR_	5317.7	5716.2	5422.4	6158.6
Q80U58	Pumilio homolog 2	Pum2	181	_QAS(ph)PTEVVER_	1436.5	1761	1703.9	1555.2
Q04690	Neurofibromin	Nf1	2517	_GSEGYLAATYPAVGQTS(ph)PR_	8809.2	9529	10154	9869.8
Q04690	Neurofibromin	Nf1	2516	_GSEGYLAATYPAVGQT(ph)SPR_	7788.4	6428.5	8641.1	7842.9
Q3UQN2	FCH domain only protein 2	Fcho2	387	_VSIGNITLS(ph)PAVSR_	1565	1194.5	1140.6	821.94
Q04692	SWI/SNF-related matrix-associated actin-dependent regulator of chromatin subfamily A containing DEAD/H box 1	Smarcad1	124	_DTVIIVS(ph)EPS(ph)EDEESHDLPSVTR_	15324	15256	17208	17887
Q04692	SWI/SNF-related matrix-associated actin-dependent regulator of chromatin subfamily A containing DEAD/H box 1	Smarcad1	127	_DTVIIVS(ph)EPS(ph)EDEESHDLPSVTR_	15324	15256	17208	17887
Q04692	SWI/SNF-related matrix-associated actin-dependent regulator of chromatin subfamily A containing DEAD/H box 1	Smarcad1	34	_PSS(ph)PISLSAEEENAEGEGSR_	4537.7	4192.9	5517	4469
Q8CGB6	Tensin-like C1 domain-containing phosphatase	Tenc1	1003	_S(ph)PVPTTLPGLR_	1423.5	1531.2	1215.1	1405.9
Q8CGB6	Tensin-like C1 domain-containing phosphatase	Tenc1	483	_GPLDGSPY(ph)AQVQR_	13458	11960	12566	11169
Q9WTK7	Serine/threonine-protein kinase STK11	Stk11	31	_IDS(ph)TEVIYQPR_	15680	14964	16191	15398
Q91V83	TELO2-interacting protein 1 homolog	Tti1	823	_DVAEGNVS(ph)DLEAEEEVQSAPPK_	3638.3	3986.1	3580	3831.7
Q5SXI5	Zinc finger protein 496	Znf496	182	_S(ph)PGQPSEDLVPQDAFVVQEQSIR_	2591.1	2093	3043.5	2900
A2AHC3	Calmodulin-regulated spectrin-associated protein 1	Camsap1	734	_QDS(ph)DS(ph)DVVDVEDTEQDFIGEDHPVVIPR_	3581.1	2996.5	3755.6	2862.8
A2AHC3	Calmodulin-regulated spectrin-associated protein 1	Camsap1	736	_QDS(ph)DS(ph)DVVDVEDTEQDFIGEDHPVVIPR_	3581.1	2996.5	3755.6	2862.8
A2AHC3	Calmodulin-regulated spectrin-associated protein 1	Camsap1	1111	_SKT(ph)PTPSVETLPQSR_	3806	6239.1	4693.7	3714.2
A2AHC3	Calmodulin-regulated spectrin-associated protein 1	Camsap1	559	_T(ph)SPQAPGLVASIR_	947.41	872.64	1100.5	1082.9
Q8C6G8	WD repeat-containing protein 26	Wdr26	101	_RLS(ph)QSDEDVIR_	1268.8	1062.5	696.75	839.26
P11881	Inositol 1,4,5-trisphosphate receptor type 1	Itpr1	1588	_RDS(ph)VLAASR_	2502.7	2260.8	2665	2275.8
Q9CRB9	Coiled-coil-helix-coiled-coil-helix domain-containing protein 3, mitochondrial	Chchd3	50	_YS(ph)SVYGASVSDEDLK_	5408.8	4861.8	6049.4	6376.7
Q1HFZ0	tRNA (cytosine(34)-C(5))-methyltransferase	Nsun2	23	_FQQPPQPEGEEDAS(ph)DGGR_	2346.6	1813.4	2078.6	2185.9
P20357	Microtubule-associated protein 2	Map2	1161	_ETS(ph)PETSLIQDEVALK_	5862.1	4582.6	8711.4	7835.1
P20357	Microtubule-associated protein 2	Map2	1787	_VDHGAEIIT(ph)QSPSRS(ph)SVAS(ph)PR_	5184.2	6359.3	7796.3	5674.7
P20357	Microtubule-associated protein 2	Map2	1791	_VDHGAEIIT(ph)QSPSRS(ph)SVAS(ph)PR_	5184.2	6359.3	7796.3	5674.7
P20357	Microtubule-associated protein 2	Map2	1781	_VDHGAEIIT(ph)QSPSRS(ph)SVAS(ph)PR_	5184.2	6359.3	7796.3	5674.7
Q8CGI1	Protein FAM193A	Fam193a	1150	_LILAS(ph)SPQPK_	3377.6	2988.5	3471.7	2630.1
Q02013	Aquaporin-1	Aqp1	247	_VWTS(ph)GQVEEYDLDADDINSR_	5706.1	6101.7	8824.5	9412.7
Q9EP71	Ankycorbin	Rai14	413	_S(ph)SPPVEHPAGTSTTDNDVIIR_	1929.3	1723.9	1475.9	1451.3
Q8BUE7	Mucin-20;Ankyrin repeat domain-containing protein 17	Muc20;Ankrd17	618	_LTVAS(ph)PK_	3094.1	2864.8	3397	3159.6
Q6PHZ2	Calcium/calmodulin-dependent protein kinase type II subunit delta	Camk2d	337	_ESTESSNTT(ph)IEDEDVK_	4077.6	4737.3	5891.1	3699.4
Q6PHZ5	Putative RNA-binding protein 15B	Rbm15b	261	_S(ph)LS(ph)PVAAPPLR_	5171.1	4096.3	5143.1	5171.4
Q6PHZ5	Putative RNA-binding protein 15B	Rbm15b	263	_S(ph)LS(ph)PVAAPPLR_	3724.2	2720.3	3763.1	3811.8
P35831	Tyrosine-protein phosphatase non-receptor type 12	Ptpn12	434	_NLS(ph)FEIK_	3632.9	3645	3218.3	3486.4
Q8BHL3	TBC1 domain family member 10B	Tbc1d10b	664	_AVGGAPS(ph)PPPPVR_	5324.2	5460.6	6309	6056.7
Q6A065	Centrosomal protein of 170 kDa	Cep170	1229	_FPTDYAS(ph)T(ph)S(ph)EDEFGSNR_	8611.3	7643.1	7941.9	8133.7
Q6A065	Centrosomal protein of 170 kDa	Cep170	378	_HDDGTQS(ph)DSENAGAHR_	3651.4	3716	3875.9	2936.8
Q6A065	Centrosomal protein of 170 kDa	Cep170	1102	_LGEAS(ph)DSELADADK_	9695.9	9191.1	10353	9217.1
Q6A065	Centrosomal protein of 170 kDa	Cep170	1230	_FPTDYAS(ph)T(ph)S(ph)EDEFGSNR_	8611.3	7643.1	7941.9	8133.7
Q6A065	Centrosomal protein of 170 kDa	Cep170	952	_SFT(ph)SLYK_	9461.8	9745.1	10657	10329
P42128	Forkhead box protein K1	Foxk1	431	_EGS(ph)PIPHDPDLGSK_	14973	12133	14522	12775
P42128	Forkhead box protein K1	Foxk1	402	_S(ph)APAS(ph)PTHPGLMSPR_	8085.7	8445.1	10464	9722.6
P08228	Superoxide dismutase [Cu-Zn]	Sod1	108	_VISLS(ph)GEHSIIGR_	9366.3	8387.2	9314.3	8545.8
Q61624	Zinc finger protein 148	Znf148	306	_GGLLTSEEDSGFSTS(ph)PK_	5997.9	5583.8	6477.2	6716.2
Q80YA3	Phospholipase DDHD1	Ddhd1	370	_EPTSVSDSENIAAIPS(ph)PVTS(ph)PVLSR_	3753.8	3954.8	4316.6	4163.8
Q80YA3	Phospholipase DDHD1	Ddhd1	374	_EPTSVSDSENIAAIPS(ph)PVTS(ph)PVLSR_	3753.8	3954.8	4316.6	4163.8
Q5EG47	5'-AMP-activated protein kinase catalytic subunit alpha-1	Prkaa1	524	_PSDVSLTSS(ph)VTS(ph)LDSSPVDVAPR_	4407.5	3975.2	5448.6	4322.3
Q5EG47	5'-AMP-activated protein kinase catalytic subunit alpha-1	Prkaa1	527	_PSDVSLTSS(ph)VTS(ph)LDSSPVDVAPR_	4407.5	3975.2	5448.6	4322.3
Q811P8	Rho GTPase-activating protein 32	Arhgap32	892	_VVYAFS(ph)PK_	2130.4	1988.5	1952.2	2043.4
Q05AH6	Uncharacterized protein C11orf84 homolog		249	_ILDPDPDPPS(ph)PES(ph)PTETFAAPAEVR_	1117.3	1318.4	1465.3	1314.5
Q05AH6	Uncharacterized protein C11orf84 homolog		252	_ILDPDPDPPS(ph)PES(ph)PTETFAAPAEVR_	1117.3	1318.4	1465.3	1314.5
Q7TSG2	RNA polymerase II subunit A C-terminal domain phosphatase	Ctdp1	730	_DNS(ph)PAVFPDR_	5104	4096.6	4613.3	4937.8
Q8CGF1	Rho GTPase-activating protein 29	Arhgap29	1040	_LLLLASS(ph)PTER_	697.19	542.7	699.76	497.23
Q8BXA1	Golgi integral membrane protein 4	Golim4	540	_EENLPEES(ph)EEQK_	3214.1	2829.6	3424.2	3648.2
P54731	FAS-associated factor 1	Faf1	581	_TPS(ph)GEFLER_	9266	8222	9334.2	9195
P19973	Lymphocyte-specific protein 1	Lsp1	243	_QPS(ph)IELPSMAVASTK_	8189.7	7369.1	8182.5	8695.2
Q07113	Cation-independent mannose-6-phosphate receptor	Igf2r	2471	_LVS(ph)FHDDS(ph)DEDLLHI_	14578	14629	16130	20923
Q07113	Cation-independent mannose-6-phosphate receptor	Igf2r	2476	_LVS(ph)FHDDS(ph)DEDLLHI_	33466	31765	40647	43656
Q8BKH7	Target of rapamycin complex 2 subunit MAPKAP1	Mapkap1	509	_T(ph)SFSFQK_	1655.1	1433.9	1866.2	1505.8
Q9JLV5	Cullin-3	Cul3	737	_FLPS(ph)PVVIK_	3717.1	2784.8	3660.4	2709.6
Q9DBT5	AMP deaminase 2	Ampd2	87	_QIS(ph)QDVK_	3594.4	3596.9	3849.9	5255.3
Q7TN29	Stromal membrane-associated protein 2	Smap2	216	_DLDLLAS(ph)VPSPSSVSR_	1539.5	1222.6	1528.5	1384.4
P18654	Ribosomal protein S6 kinase alpha-3	Rps6ka3	715	_NQS(ph)PVLEPVGR_	8266.7	8800	8892	6583.7
Q80X50	Ubiquitin-associated protein 2-like	Ubap2l	629	_YPSSISSS(ph)PQK_	7354.9	6191.1	6690.5	7053
Q80X50	Ubiquitin-associated protein 2-like	Ubap2l	436	_SANDSTVHS(ph)PFTK_	3767.6	3436.1	4324.6	3552.5
Q9DBS5	Kinesin light chain 4	Klc4	590	_AAS(ph)LNYLNQPNAAPLQVSR_	12893	11062	15993	12830
Q9DBS9	Oxysterol-binding protein-related protein 3	Osbpl3	271	_LHS(ph)SNPNLSTLDFGEEK_	8169.1	7567.6	7364.8	7852.9
Q9DBS9	Oxysterol-binding protein-related protein 3	Osbpl3	272	_LHSS(ph)NPNLSTLDFGEEK_	10751	10840	11257	10955
Q9DC40	Telomere length regulation protein TEL2 homolog	Telo2	457	_GPS(ph)PAPVDTESPVEMPEK_	4822.4	4234.4	4533	4640
Q8R0A0	General transcription factor IIF subunit 2	Gtf2f2	248	_HYQTEEKS(ph)D_	3048.2	3595.6	4023.5	3896.2
Q61097	Kinase suppressor of Ras 1	Ksr1	320	_FELPHGS(ph)PQLVR_	16166	14066	16656	14301
Q61097	Kinase suppressor of Ras 1	Ksr1	256	_ALHSFIT(ph)PPTT(ph)PQLR_	3152.6	1956	2902.1	2280.2
Q61097	Kinase suppressor of Ras 1	Ksr1	260	_ALHSFIT(ph)PPTT(ph)PQLR_	3152.6	1956	2902.1	2280.2
A2AR02	Peptidyl-prolyl cis-trans isomerase G	Ppig	411	_HMS(ph)ES(ph)PNR_	1336.3	1297.4	1431.9	2153
Q9DBR7	Protein phosphatase 1 regulatory subunit 12A	Ppp1r12a	498	_LAYVT(ph)PTIPR_	3691.8	2706.7	3260.4	2914
Q9DBR7	Protein phosphatase 1 regulatory subunit 12A	Ppp1r12a	443	_T(ph)GSYGALAEISASK_	7718.5	6402.6	10490	8400.4
Q3TDQ1	Dolichyl-diphosphooligosaccharide--protein glycosyltransferase subunit STT3B	Stt3b	495	_ENPPVEDS(ph)S(ph)DEDDKR_	4722.8	3291.5	5256.3	3859.2
Q3TDQ1	Dolichyl-diphosphooligosaccharide--protein glycosyltransferase subunit STT3B	Stt3b	496	_ENPPVEDS(ph)S(ph)DEDDKR_	4722.8	3291.5	5256.3	3859.2
[truncated: 573 more rows]
